# Supplementary material for: Artificial intelligence applications in refractive error management: A systematic review and meta-analysis
Source: PLOS Digit Health. 2025 Sep 25;4(9):e0000904. doi: 10.1371/journal.pdig.0000904 (PMC12463214; doi:10.1371/journal.pdig.0000904)
Supplement: S3 Table — (XLSX) [file pdig.0000904.s003.xlsx]

## Sheet: Sheet1
Study	Risk of Bias				Applicability Concerns
	Patient Selection	Index Test	Reference Standard	Flow and Timing	Patient Selection	Index Test	Reference Standard
Ali and Raut 2024	Unclear	Low	Low	Low	Unclear	Low	Low
Barraza-Bernal et al 2023	Low	Low	Low	Low	Low	Low	Low
Choi et al 2021	Low	Low	Low	Low	Low	Low	Low
Chun et al 2020	Low	Low	Low	Low	Low	Low	Low
Fan et al 2022	Low	Low	Low	Low	Low	Low	Low
Fang et al 2023	Low	Low	Low	Low	Low	Low	Low
Foo et al 2023	Low	Low	Low	Low	Low	Low	Low
Hemelings et al 2021	Unclear	Low	Low	Unclear	Unclear	Low	Low
Huang et al 2023	Low	Low	Low	Low	Low	Low	Low
Jain et al 2024	Low	Low	Low	Low	Low	Low	Low
Jiang et al 2023	Low	Low	Low	Low	Low	Low	Low
Kim et al 2021	Low	Unclear	Low	Low	Low	Low	Low
Koo et al 2024	Low	Low	Low	Low	Low	Low	Low
Li et al 2024a	Low	Low	Low	Low	Low	Low	Low
Li et al 2023	Low	Low	Low	Low	Low	Low	Low
Li et al 2024b	Low	Low	Low	Low	Low	Low	Low
Linde et al 2023	Low	Low	Low	Low	Low	Low	Low
Lin et al 2018	Low	Low	Low	Low	Low	Low	Low
Lu et al 2021a	Low	Low	Low	Low	Low	Low	Low
Lu et al 2021b	Low	Low	Low	Low	Low	Low	Low
Park et al 2022	Low	Low	Low	Low	Low	Low	Low
Pathan et al 2020	Unclear	Unclear	Low	Unclear	Unclear	Low	Low
Peng et al 2023	Low	Low	Low	Low	Low	Low	Low
Peng et al 2024	Low	Low	Low	Low	Low	Low	Low
Rauf et al 2021	Unclear	Unclear	Low	Unclear	Unclear	Low	Low
Ren et al 2023	Low	Low	Low	Low	Low	Low	Low
Tan et al 2021	Low	Low	Low	Low	Low	Low	Low
Tang et al 2021	Low	Low	Low	Low	Low	Low	Low
Varadarajan et al 2018	Low	Low	Low	Low	Low	Low	Low
Varosanec et al 2024	Low	Low	Low	Low	Low	Low	Low
Xu et al 2022	Low	Low	Low	Low	Low	Low	Low
Xu et al 2023	Low	Low	Low	Low	Low	Low	Low
Yang et al 2019	Low	Low	Low	Low	Low	Low	Low
Yang et al 2020	Low	Low	Low	Low	Low	Low	Low
Yang et al 2022	Low	Low	Low	Low	Low	Low	Low
Yang et al 2024	Low	Low	Low	Low	Low	Low	Low
Ying et al 2024	Low	Low	Low	Low	Low	Low	Low
Yoo et al 2020	Low	Low	Low	Low	Low	Low	Low
Yoo et al 2021	Low	Low	Low	Low	Low	Low	Low
Yuan et al 2023	Low	Low	Low	Low	Low	Low	Low
Zhang et al 2013	Low	Low	Low	Low	Low	Low	Low
Zhang et al 2024	Low	Low	Low	Low	Low	Low	Low
Zhao et al 2024a	Low	Low	Low	Low	Low	Low	Low
Zhao et al 2024b	Low	Unclear	Low	Low	Low	Low	Low
Zhu et al 2023	Low	Low	Low	Low	Low	Low	Low
