# Supplementary material for: Artificial intelligence applications in refractive error management: A systematic review and meta-analysis
Source: PLOS Digit Health. 2025 Sep 25;4(9):e0000904. doi: 10.1371/journal.pdig.0000904 (PMC12463214; doi:10.1371/journal.pdig.0000904)
Supplement: S10 File — (XLSX) [file pdig.0000904.s010.xlsx]

## Sheet: Sheet1
Number	Authors	Publication year	Title	Journal	DOI	Reason for inclusion or exclusion
1	Y. Li; H. Zhao; Y. Fan; J. Hu; S.Li; K Wang; M Zhao	2023	A machine learning-based algorithm for estimating the original corneal curvature based on corneal topography after orthokeratology	Contact Lens and Anterior Eye	https://doi.org/10.1016/j.clae.2023.101862	Included
2	A.M. Varošanec; L. Marković MD; Z. Sonicki	2024	A Novel Time-Aware Deep Learning Model Predicting Myopia in Children and Adolescents	Ophthalmology Science	https://doi.org/10.1016/j.xops.2024.100563	Included
3	J. Li; S. Zeng; Z. Li; J. Xu; Z. Sun; J. Zhao; M. Li; Z. Zou; T. Guan; J. Zeng; Z. Liu; W. Xiao; R. Wei; H. Miao; I. Ziyar; J. Huang; Y. Gao; Y. Zeng; X. T. Zhou; K. Zhang	2024	Accurate prediction of myopic progression and high myopia by machine learning	Precision Clinical Medicine	10.1093/pcmedi/pbae005	Included
4	L. Lu; P. Ren; X. Tang; M. Yang; M. Yuan; W. Yu; J. Huang; E. Zhou; L. Lu; Q. He; M. Zhu; G. Ke; W. Han	2021	AI-Model for Identifying Pathologic Myopia Based on Deep Learning Algorithms of Myopic Maculopathy Classification and Plus" Lesion Detection in Fundus Images"	Frontiers in Cell Development Biology	10.3389/fcell.2021.719262	Included
5	Y. Jiang; Y. Shen; X. Chen; L. Niu; B. Li; M. Cheng; Y. Lei	2023	Artificial intelligence-based refractive error prediction and EVO-implantable collamer lens power calculation for myopia correction	Eye and vision	10.1186/s40662-023-00338-1	Included
6	S. Pathan; P. C. Siddalingaswamy; N. Dsouza	2020	Automated detection of pathological and non-pathological myopia using retinal features and dynamic ensemble of classifiers	Telecommunications and Radio Engineering	10.1615/TelecomRadEng.v79.i20.80	Included
7	N. Rauf; S. O. Gilani; A. Waris	2021	Automatic detection of pathological myopia using machine learning	Scientific reports	https://doi.org/10.1038/s41598-021-95205-1	Included
8	Z. Zhang; Y. Xu; J. Liu; D.W.K. Wong; C.K. Kwoh; S. Saw; T.Y Wong	2013	Automatic diagnosis of pathological myopia from heterogeneous biomedical data	PLOS One	https://doi.org/10.1371/journal.pone.0065736	Included
9	H. Peng; J. Li; W. Cheng; L. Zhao; Y. Guan; Z. Li	2024	Automatic diagnosis of pediatric high myopia via Attention-based Patch Residual Shrinkage network	Expert Systems with Applications	https://doi.org/10.1016/j.eswa.2024.124704	Included
10	Y. Yang; R. Li; D. Lin; X. Zhang; W. Li; J. Wang	2020	Automatic identification of myopia based on ocular appearance images using deep learning	Annals of Translational Medicine	https://doi.org/10.21037/atm.2019.12.39	Included
11	G. Linde; R. Chalakkal; L. Zhou; J.L. Huang; B. O'Keeffe; D. Shah; S. Davidson; S.C.Hong	2023	Automatic Refractive Error Estimation Using Deep Learning-Based Analysis of Red Reflex Images	Diagnostics	https://doi.org/10.3390/diagnostics13172810	Included
12	D. Xu; S. Ding; T. Zheng; X. Zhu; Z. Gu; B. Ye	2022	Deep learning for predicting refractive error from multiple photorefraction images	BioMedical Engineering Online	10.1186/s12938-022-01025-3	Included
13	A. V. Varadarajan; R. Poplin; K. Blumer	2018	Deep learning for predicting refractive error from retinal fundus images	Investigative Ophthalmolgy and Visual Science	https://doi.org/10.1167/iovs.18-23887	Included
14	T. K. Yoo; I. H. Ryu; J. K. Kim; I. S. Lee	2022	Deep learning for predicting uncorrected refractive error using posterior segment optical coherence tomography images	Eye	10.1038/s41433-021-01795-5	Included
15	S. J. Park; T. Ko; C. K. Park; Y. C. Kim; I. Y. Choi	2022	Deep learning model based on 3D optical coherence tomography images for the automated detection of pathologic myopia	Diagnostics	https://doi.org/10.3390/diagnostics12030742	Included
16	K. J. Choi; J. E. Choi; H. C. Roh; J. S. Eun; J. M. Kim; Y. K. Shin; M. C. Kang; J. K. Chung; C. Lee; D. Lee; S. W. Kang; B. H. Cho; S. J. Kim	2021	Deep learning models for screening of high myopia using optical coherence tomography	Scientific reports	10.1038/s41598-021-00622-x	Included
17	L. L. Foo; G. Y. S. Lim; C. Lanca; C. W. Wong; Q. V. Hoang	2023	Deep learning system to predict the 5-year risk of high myopia using fundus imaging in children	npj digital medicine	https://doi.org/10.1038/s41746-023-00752-8	Included
18	J. Chun; Y. Kim; K. Y. Shin; S. H. Han; S. Y. Oh	2020	Deep learning–based prediction of refractive error using photorefraction images captured by a smartphone: model development and validation study	JMIR medical informatics	https://doi.org/10.2196/16225	Included
19	M. Zhang; Y. Guo; C. Zhou; J.Zhang; M. Zhang; J.Huang; Y. Du; S. Ge; C. Zhou; Y. Zhou	2024	Deep neural network with self-attention based automated determination system for treatment zone and peripheral steepened zone in Orthokeratology for adolescent myopia	Contact Lens and Anterior Eye	https://doi.org/10.1016/j.clae.2023.102081	Included
20	R. Jain; T. K. Yoo; I. H. Ryu; J. Song; N. Kolte	2024	Deep transfer learning for ethnically distinct populations: prediction of refractive error using optical coherence tomography	Ophthalmology and Therapy	10.1007/s40123-023-00842-6	Included
21	H.W. Yang; C.L. Liang; S. Chou; H. Wang; H.K Chiang	2024	Development and evaluation of a deep neural network model for orthokeratology lens fitting	Ophthalmic and Physiological Optics	https://doi.org/10.1111/opo.13360	Included
22	S. Koo; W. K. Kim; Y. K. Park; K. Jun; D. Kim; I. H. Ryu; J. K. Kim; T. K. Yoo	2024	Development of a Machine-Learning-Based Tool for Overnight Orthokeratology Lens Fitting	Translational Vision Science and Technology	10.1167/tvst.13.2.17	Included
23	L. Lu; E. Zhou; W. Yu; B. Chen; P. Ren; Q. Lu; D. Qin	2021	Development of deep learning-based detecting systems for pathologic myopia using retinal fundus images	Communications Biology	https://doi.org/10.1038/s42003-021-02758-y	Included
24	W. Peng; F. Wang; S. Sun; Y. Sun; J. Chen	2023	Does multidimensional daily information predict the onset of myopia? A 1-year prospective cohort study	BioMedical Engineering Online	10.1186/s12938-023-01109-8	Included
25	P. F. Ren; X. Y. Tang; C. Y. Yu; L. L. Zhu	2023	Evaluation of a novel deep learning based screening system for pathologic myopia	International Journal of Ophthalmology		Included
26	T.K Yoo; I.H Ryu; H. Choi; J.K Kim; I.S Lee; J.S Kim; G. Lee; T.H Rim	2020	Explainable machine learning approach as a tool to understand factors used to select the refractive surgery technique on the expert level	Translational Vision Science and Technology	https://doi.org/10.1167/tvst.9.2.8	Included
27	Y. Fan; Z. Yu; T. Tang; X. Liu; Q. Xu; Z. Peng; Y. Li; K. Wang; J. Qu; M. Zhao	2022	Machine learning algorithm improves accuracy of ortho-K lens fitting in vision shaping treatment	Contact Lens and Anterior Eye	https://doi.org/10.1016/j.clae.2021.101474	Included
28	J. Fang; Y. Zheng; H. Mou; M. Shi; W. Yu; C. Du	2023	Machine learning for predicting the treatment effect of orthokeratology in children	Frontiers Pediatrics	https://doi.org/10.3389/fped.2022.1057863	Included
29	S. Xu; X. Yang; S. Zhang; X. Zheng; F. Zheng; Y. Liu; H. Zhang; Q. Ye; L. Li	2023	Machine learning models for orthokeratology lens fitting and axial length prediction	Ophthalmic and Physiological Optics	10.1111/opo.13212	Included
30	B.Ying; R.S. Chandra; J. Wang; H. Cui; J.T. Oatts	2024	Machine Learning Models for Predicting Cycloplegic Refractive Error and Myopia Status Based on Non-Cycloplegic Data in Chinese Students	Translational Vision Science and Technology	https://doi.org/10.1167/tvst.13.8.16	Included
31	Y. C. Kim; D. J. Chang; S. J. Park; I. Y. Choi; Y. S. Gong	2021	Machine learning prediction of pathologic myopia using tomographic elevation of the posterior sclera	Scientific reports	https://doi.org/10.1038/s41598-021-85699-0	Included
32	J. Huang; W. Ma; R. Li; N. Zhao; T. Zhou	2023	Myopia prediction for children and adolescents via time-aware deep learning	Scientific reports	https://doi.org/10.1038/s41598-023-32367-0	Included
33	J. Zhao; G. Cao; J. He; C. Dai	2024	Multi-class classification of pathological myopia based on fundus photography	Journal of Innovative Optical Health Sciences	https://dx.doi.org/10.1142/S1793545824500160	Included
34	R. Hemelings; B. Elen; M. B. Blaschko; J. Jacob	2021	Pathological myopia classification with simultaneous lesion segmentation using deep learning	Computer Methods and Programs in Biomedicine	https://doi.org/10.1016/j.cmpb.2020.105920	Included
35	X. Yang; G. Chen; Y. Qian; Y. Wang; Y. Zhai; D. Fan; Y. Xu	2020	Prediction of Myopia in Adolescents through Machine Learning Methods	Int. J. Environ. Res. Public Health	10.3390/ijerph17020463	Included
36	M. J. Barraza-Bernal; A. Ohlendorf; P. S. Diez; X. Feng; L. H. Yang; M. X. Lu; S. Wahl; T. Kratzer	2023	Prediction of refractive error and its progression: a machine learning-based algorithm	BMJ Open Ophthalmology	10.1136/bmjophth-2023-001298	Included
37	D. Yang; M. Li; W. Li; Y. Wang; L. Niu; Y. Shen	2022	Prediction of refractive error based on ultrawide field images with deep learning models in myopia patients	Frontiers Medicine	10.3389/fmed.2022.834281	Included
38	D. Yuan; F.Tand; C.Yang; H. Zhang; Y. Wang; W. Zhang; L. Gu; Q. Liu	2023	Prediction of SMILE surgical cutting formula based on back propagation neural network	International Journal of Ophthalmology	https://doi.org/10.18240/ijo.2023.09.08	Included
39	W. Li; Y. Tu; L. Zhou; R. Ma; Y. Li; D. Hu; C. Zhang; Y. Lu	2024	Study of myopia progression and risk factors in Hubei children aged 7–10 years using machine learning: a longitudinal cohort.	BMC Ophthalmology	https://doi.org/10.1186/s12886-024-03331-x	Included
40	S. Zhu; H. Zhan, Z. Yan; M.Wu; B. Zheng; S. Xu; Q. Jiang; W. Yang	2023	Prediction of spherical equivalent refraction and axial length in children based on machine learning.	Indian Journal of Ophthalmology	10.4103/IJO.IJO_2989_22	Included
41	T. Tan; A. Anees; C.Chen; S.Li; X. Xu; Z.Li	2021	Retinal photograph-based deep learning algorithms for myopia and a blockchain platform to facilitate artificial intelligence medical research: a retrospective …	The Lancet Digital Health	https://doi.org/10.1016/S2589-7500(21)00055-8	Included
42	S. Ali; S.Raut	2024	Smartphone App to Detect Pathological Myopia Using Spatial Attention and Squeeze-Excitation Network as a Classifier and Segmentation Encode	International Journal of Imaging Systems and Technology	https://doi.org/10.1002/ima.23157	Included
43	J. Zhao; Y. Yu; Y. Li; F. Li; Z. Zhang; W. Jian	2024	Development and validation of predictive models for myopia onset and progression using extensive 15-year refractive data in children and adolescents	Journal of Translational Medicine	10.1186/s12967-024-05075-0	Included
44	H. Lin; E. Long; X. Ding; H. Diao; Z. Chen; R. Liu; J. Huang; J. Cai; S. Xu; X. Zhang; D. Wang; K. Chen; T. Yu; D. Wu; X. Zhao; Z. Liu; X. Wu; Y. Jiang; X. Yang; D. Cui; W. Liu; Y. Zheng; L. Luo; H. Wang; C. C. Chan; I. G. Morgan; M. He; Y. Liu	2018	Prediction of myopia development among Chinese school-aged children using refraction data from electronic medical records: A retrospective, multicentre machine learning study	PLOS one Medicine	10.1371/journal.pmed.1002674	Included
45	Y.Tang; Z.Chen; W.Wang; L.Wen; L.Zhou; M.Wang; F. Tang; H.Tang; W.Lan; Z.Yang	2021	A Deep Learning-Based Framework for Accurate Evaluation of Corneal Treatment Zone After Orthokeratology	Translational Vision Science and Technology	https://doi.org/10.1167/tvst.10.14.21	Included
46	M. Schultz; U. Oberheide; O. Kermani	2016	Comparability of an image-guided system with other instruments in measuring corneal keratometry and astigmatism	Journal of Cataract and Refractive Surgery	10.1016/j.jcrs.2016.01.048	Exclusion reason: Irrelevant;
47	B. H. Cho; D. Y. Lee; K. A. Park; S. Y. Oh; J. H. Moon; G. I. Lee	2020	Computer-aided recognition of myopic tilted optic disc using deep learning algorithms in fundus photography	BMC …	10.1186/s12886-020-01657-w	Exclusion reason: Irrelevant;
48	T. Tanabe; A. Tomidokoro; T. Samejima; K. Miyata; M. Sato; Y. Kaji; T. Oshika	2004	Corneal regular and irregular astigmatism assessed by Fourier analysis of videokeratography data in normal and pathologic eyes	Ophthalmology	10.1016/j.ophtha.2003.06.019	Exclusion reason: Irrelevant;
49	Z. AhmadChoudhry; H. Shahid	2021	DarkNet-19 based decision algorithm for the diagnosis of ophthalmic disorders	2021 International …		Exclusion reason: Conference paper;
50	Z. A. Choudhry; H. Shahid; S. Aziz; S. Z. H. Naqvi	2022	DarkNet-19 Based Intelligent Diagnostic System for Ocular Diseases	Iranian Journal of …	10.1007/s40998-022-00514-4	Exclusion reason: Irrelevant;
51	S. Malik; N. Kanwal; M. N. Asghar; M. A. A. Sadiq; I. Karamat	2019	Data driven approach for eye disease classification with machine learning	Applied Sciences		Exclusion reason: Irrelevant;
52	X. Yang; L. Xu; F. Zhong; Y. Zhu	2012	Data mining-based detection of acupuncture treatment on juvenile myopia	Journal of Traditional Chinese Medicine	https://doi.org/10.1016/S0254-6272(13)60040-0	Exclusion reason: Irrelevant;
53	M. A. Al Jbaar; S. A. Dawwd	2023	DCNN-BASED EMBEDDED MODELS FOR PARALLEL DIAGNOSIS OF OCULAR DISEASES	Eastern-European Journal of Enterprise Technologies	10.15587/1729-4061.2023.281790	Exclusion reason: Irrelevant;
54	B. Bulut; V. Kalın; B. B. Güneş	2020	Deep learning approach for detection of retinal abnormalities based on color fundus images	2020 Innovations in …		Exclusion reason: Conference paper;
55	Y.Y. Tan; T.H Rim; D.S.J. Ting; Y. Hsieh, T. Kim	2023	Big Data and Artificial Intelligence in Ophthalmology - Clinical Application and Future Exploration	Frontiers	https://doi.org/10.3389/fmed.2023.1339280	Exclusion reason: Editorial;
56	J. Aslam; M. A. Arshed; S. Iqbal; H. M. Hasnain	2024	Deep Learning Based Multi-Class Eye Disease Classification: Enhancing Vision Health Diagnosis	Technical Journal		Exclusion reason: Irrelevant;
57	J. Cao; X. Sun; L. Sun; H. Song; K. Niu; Z. He	2024	Deep Learning Based Prediction of Myopia Control Effect in Children Treated With Overnight Orthokeratology	Eye Contact Lens	10.1097/icl.0000000000001054	Exclusion reason: Irrelevant;
58	G. Sun; X. Wang; L. Xu; C. Li; W. Wang; Z. Yi; H. Luo	2023	Deep learning for the detection of multiple fundus diseases using ultra-widefield images	Ophthalmology and …	10.1007/s40123-022-00627-3	Exclusion reason: Irrelevant;
59	Z. R. Himami; A. Bustamam; P. Anki	2021	Deep learning in image classification using dense networks and residual networks for pathologic myopia detection	… on Artificial Intelligence and …		Exclusion reason: Conference paper;
60	M. Vu; E. Chouzenoux; J. C. Pesquet	2024	Deep learning method for accessible eccentric photorefraction	ISBI 2024-21st IEEE …		Exclusion reason: Conference paper;
61	Y. Li; G. Lim; F. Zheng; J. Chung; A. Toh	2024	Deep Learning System to Predict the Response And the Long-term Treatment Outcomes of Atropine Treatment for Childhood Myopia	… & Visual Science		Exclusion reason: Irrelevant;
62	A. Balachandar; E. Santhosh	2021	Deep learning technique based visually impaired people using YOLO V3 framework mechanism	2021 3rd …		Exclusion reason: Conference paper;
63	Z. Huang; X. Xu; W. Cheng	2022	Deep Learning‐Based Health Management Model Application in Extreme Myopia Eye Vision Monitoring and Risk Prediction	Journal of Oncology	10.1155/2022/4537021	Exclusion reason: Irrelevant;
64	Y. Huang	2024	A Depth Learning-Based Approach for Vision Prevention and Detection Utilized on Mobile Devices	2023 International Conference on Data Science …		Exclusion reason: Conference paper;
65	J. Huang; J. Li; Z. Li; Z. Zhu; C. Shen	2022	Detection of Diseases Using Machine Learning Image Recognition Technology in Artificial Intelligence	Computational …	10.1155/2022/5658641	Exclusion reason: Irrelevant;
66	M. T. Hussain; M. Faraz; S. Aziz; K. Iqtidar	2024	Detection of Ophthalmic Disorders Through Deep Feature Fusion	… on Engineering & …		Exclusion reason: Conference paper;
67	S. Ali; S. Raut	2022	Detection of pathological myopia from fundus images	… Conference on Communication and Intelligent Systems	10.1007/978-981-99-2100-3_17	Exclusion reason: Conference paper;
68	G. L. Libralão; A. Valerio Netto; A. P. D. L. F. De Carvalho; M. C. F. De Oliveira	2005	Determination of refractive errors in the eyes using Support Vector Machines	Controle y Automacao	10.1590/s0103-17592005000200004	Exclusion reason: Irrelevant;
69	A. L. Lenz	2018	Development and comparison of machine learning methods for subjective refraction prediction			Exclusion reason: Irrelevant;
70	C. Guo; Y. Ye; Y. Yuan; Y. L. Wong; X. Li; Y. Huang; J. Bao; G. Mao; H. Chen	2022	Development and validation of a novel nomogram for predicting the occurrence of myopia in schoolchildren: A prospective cohort study	American Journal of Ophthalmology	https://doi.org/10.1016/j.ajo.2022.05.027	Exclusion reason: Irrelevant;
71	M.A. Zarbin; A.Y. Lee; P.A. Keane; M.F. Chiang	2021	Data Science in Translational Vision Science and Technology	Translational Vision Science & Technology	https://doi.org/10.1167/tvst.10.8.20	Exclusion reason: Editorial;
72	H. Zou; S. Shi; X. Yang; J. Ma; X. Chen; Y. Wang; M. Zhang		Development and Validation of Novel Digital Retinoscopy to Analyze Total Refraction of the Eye	papers.ssrn.com		Exclusion reason: Conference paper;
73	Y. Zhang; M. Su; H. Liu; Y. Song; J. Liu; H. Sun; X. Wu; X. Yang; L. Qi; F. Du; L. Liu; L. Chen; J. Huang; X. Guo; Z. Yang; X. Yang	2021	Development of Refractive Parameters in 3- to 6-Year-Old Children and Its Application in Myopia Prediction and Intervention Guidance	Computational and Mathematical Methods in Medicine	10.1155/2021/3656831	Exclusion reason: Irrelevant;
74	R. O. Ogundokun; P. O. Sadiku; S. Misra	2021	Diagnosis of long sightedness using neural network and decision tree algorithms	Journal of Physics …	10.1088/1742-6596/1767/1/012021	Exclusion reason: Conference paper;
75	A. M. Patankar; S. S. Thorat	2021	Diagnosis of Ophthalmic Diseases in Fundus Image Using various Machine Learning Techniques	2021 6th International Conference on …		Exclusion reason: Conference paper;
76	J. Zhao; L. Li; C. Dai; Y. Wang; Z. Zhou	2024	Diagnosis of Pathological myopia using vision transformer based on fundus color photography	… on Biomedical and …	10.1117/12.3036819.short	Exclusion reason: Conference paper;
77	B. Chen; C. Wan	2021	A diagnostic method of high myopia based on transfer learning	Journal of Physics: Conference Series	10.1088/1742-6596/1976/1/012031	Exclusion reason: Conference paper;
78	K. Ren; Y. Liu; M. Xu; W. Xing; J. Ni; Y. Zhang; M. Dong; Y. Zhang; Y. Wang; Y. Huang	2024	Diopter detection method based on optical imaging	Applied optics	10.1364/AO.509341	Exclusion reason: Irrelevant;
79	N. Fatima; V. Yadav	2022	Early Detection of Pathological Myopia in Fundus Images Using Deep Learning	International Conference on Signal &Data Processing	10.1007/978-981-99-1410-4_25	Exclusion reason: Conference paper;
80	W. Chen; R. Li; Q. Yu; A. Xu; Y. Feng; R. Wang; L. Zhao	2023	Early detection of visual impairment in young children using a smartphone-based deep learning system	Nature Medicine		Exclusion reason: Irrelevant;
81	F. Demir; B. Taşcı	2021	An Effective and Robust Approach Based on R-CNN+LSTM Model and NCAR Feature Selection for Ophthalmological Disease Detection from Fundus Images	J Pers Med	10.3390/jpm11121276	Exclusion reason: Irrelevant;
82	X. Zhang; J. Zhao; Y. Li; H. Wu; X. Zhou; J. Liu	2024	Efficient pyramid channel attention network for pathological myopia recognition with pretraining-and-finetuning	Artificial Intelligence in Medicine	https://doi.org/10.1016/j.artmed.2024.102926	Exclusion reason: Conference paper;
83	A. P. Venkataraman; D. Sirak; R. Brautaset; A. Dominguez-Vicent	2020	Evaluation of the performance of algorithm-based methods for subjective refraction	Journal of Clinical Medicine	10.3390/jcm9103144	Exclusion reason: Irrelevant;
84	X. He; X. Xu	2024	Expert consensus on the application of axial length in myopia prevention and control management (2023)	Chinese Journal of Experimental Ophthalmology	10.3760/cma.j.cn115989-20231010-00121	Exclusion reason: Review article;
85	J.A. Hallak; K.E Romond; D.T. Azar	2021	Experimental AI Systems in Ophthalmology	Springer International Publishing	https://doi.org/10.1007/978-3-030-78601-4_7	Exclusion reason: Book chapter;
86	T. K. Yoo; I. H. Ryu; H. Choi; J. K. Kim; I. S. Lee	2020	Explainable machine learning approach as a tool to understand factors used to select the refractive surgery technique on the expert level	… vision science & …		Exclusion reason: Irrelevant;
87	Y. Peng; Y. Xu; S. Lin; J. He; J. Zhu; L. Lu; H. Zou	2023	Exploration and practice of artificial intelligence assisted primary vision health management	Chinese Journal of Preventive Medicine	10.3760/cma.j.cn112150-20220302-00198	Exclusion reason: Irrelevant;
88	E. S. Barus; M. Zarlis; Z. Nasution	2019	Eye Disease Detection System Use Forward Chaining Methods	Journal of Physics …	10.1088/1742-6596/1255/1/012029	Exclusion reason: Conference paper;
89	S.O Fageeri; S.M.M Ahmed; S.A Almubarak; A.A Mu'azu	2017	Eye refractive error classification using machine learning techniques	2017 International Conference on Communication, Control, Computing and Electronics Engineering (ICCCCEE)	https://doi.org/10.1109/ICCCCEE.2017.7867660	Exclusion reason: Conference paper;
90	N.Savage	2024	AI’s keen diagnostic eye	Nature		Exclusion reason: Editorial;
91	I. A. Ahmed; R. A. Al-Jawfi		The Eyesight Diagnosis Based On Fuzz LogicAnd Artificial Neural Networks	مجلة الباحث الجامعي للعلوم الانسانية, 2009‎		Exclusion reason: Irrelevant;
92	B. Zheng; Q. Jiang; B. Lu; K. He; M. N. Wu	2021	Five-category intelligent auxiliary diagnosis model of common fundus diseases based on fundus images	… Vision Science & …		Exclusion reason: Irrelevant;
93	S. Al-Fahdawi; A. S. Al-Waisy; D. Q. Zeebaree; R. Qahwaji	2024	Fundus-deepnet: Multi-label deep learning classification system for enhanced detection of multiple ocular diseases through data fusion of fundus images	Information …		Exclusion reason: Irrelevant;
94	W. Yan; M. Jiaonan	2021	Future developments and trends in refractive surgery	Chinese Journal of Experimental Ophthalmology	10.3760/cma.j.cn115989-20210804-00446	Exclusion reason: Review article;
95	K. Sado; M. Miyake; T. Kamei; Y. Mori	2024	Genome-wide association study for refractive error imputed from fundus photographs via deep learning	… & Visual Science		Exclusion reason: Irrelevant;
96	H. Zhao; Z. Ma; Y. Guan; J. Li	2022	High Myopia Detection Method On Fundus Images Based On Curriculum Learning	2022 IEEE 46th Annual …		Exclusion reason: Conference paper;
97	H. Zou; S. Shi; X. Yang; J. Ma; Q. Fan; X. Chen	2022	Identification of ocular refraction based on deep learning algorithm as a novel retinoscopy method	BioMedical Engineering …	10.1186/s12938-022-01057-9	Exclusion reason: Irrelevant;
98	H. Zou; S. Shi; X. Yang; J. Ma; Q. Fan; X. Chen; Y. Wang	2022	Identification of ocular refraction using a novel intelligent retinoscopy system			Exclusion reason: Irrelevant;
99	A. J. Kanellopoulos	2020	Initial outcomes with customized myopic LASIK, guided by automated ray tracing optimization: a novel technique	Clinical Ophthalmology	10.2147/opth.S280560	Exclusion reason: Irrelevant;
100	A. Valerio Netto; M. C. F. De Oliveira	2002	Image processing and analysis to diagnose ocular refraction errors	Proceedings. XV Brazilian Symposium on Computer Graphics and Image Processing	10.1109/SIBGRA.2002.1167171	Exclusion reason: Conference paper;
101	K. S. Kumar; T. Aishwarya	2022	An Innovative Approach to Predict Refractive Error of a Human Eye using Machine Learning	2022 6th International …		Exclusion reason: Conference paper;
102	Y. Guo; R. Wang; X. Zhou; Y. Liu; L. Wang	2020	Lesion-aware segmentation network for atrophy and detachment of pathological myopia on fundus images	2020 IEEE 17th …		Exclusion reason: Conference paper;
103	A. Leube; C. Leibig; A. Ohlendorf; S. Wahl	2019	Machine Learning based Predictions of Subjective Refractive Errors of the Human Eye	HEALTHINF		Exclusion reason: Irrelevant;
104	Y. Fan; Z. Yu; Z. Peng; Q. Xu; T. Tang; K. Wang; Q. Ren; M. Zhao; J. Qu	2021	Machine learning based strategy surpasses the traditional method for selecting the first trial Lens parameters for corneal refractive therapy in Chinese adolescents with myopia	Cont Lens Anterior Eye	10.1016/j.clae.2020.05.001	Exclusion reason: Irrelevant;
105	Y. Wang; R. Du; S. Xie; C. Chen; H. Lu; J. Xiong	2023	Machine learning models for predicting long-term visual acuity in highly myopic eyes	JAMA …		Exclusion reason: Irrelevant;
106	J. Kim; I. H. Ryu; J. K. Kim; I. S. Lee; H. K. Kim; E. Han	2022	Machine learning predicting myopic regression after corneal refractive surgery using preoperative data and fundus photography	Graefe's Archive for …	10.1007/s00417-022-05738-y	Exclusion reason: Irrelevant;
107	G. L. Libralao; O. C. P. d. Almedia; A. V. Netto	2004	Machine learning techniques for ocular errors analysis	… Machine Learning …		Exclusion reason: Conference paper;
108	S. M. Li; M. Y. Ren; J. Gan; S. G. Zhang; M. T. Kang; H. Li; D. A. Atchison; J. Rozema; A. Grzybowski; N. Wang	2022	Machine Learning to Determine Risk Factors for Myopia Progression in Primary School Children: The Anyang Childhood Eye Study	Ophthalmol Ther	10.1007/s40123-021-00450-2	Exclusion reason: Irrelevant;
109	W. Tang; J. Li; X. Fu; Q. Lin; L. Zhang; X. Luo	2024	Machine learning‐based nomogram to predict poor response to overnight orthokeratology in Chinese myopic children: A multicentre, retrospective study	Acta …	10.1111/aos.16678	Exclusion reason: Irrelevant;
110	R. M. Salmerón-Campillo; F. T. Varona-Gómez; M. Ogino	2024	Measuring visual acuity and spherical refraction with smartphone screens emitting blue light	Journal of …		Exclusion reason: Irrelevant;
111	A. Santone; M. Cesarelli; E. Colasuonno; V. Bevilacqua	2024	A Method for Ocular Disease Diagnosis through Visual Prediction Explainability	Electronics		Exclusion reason: Irrelevant;
112	I. Abdelhalim; A. A. Hassan; S. Abdelkawi; S. H. Elnaby; O. Hamdy	2024	A modified flying-spot laser eye-surgery platform for hyperopic correction	Optical and Quantum Electronics	10.1007/s11082-024-07152-6	Exclusion reason: Irrelevant;
113	N. Gour; P. Khanna	2021	Multi-class multi-label ophthalmological disease detection using transfer learning based convolutional neural network	Biomedical Signal Processing and Control	https://doi.org/10.1016/j.bspc.2020.102329	Exclusion reason: Irrelevant;
114	M. Alharbi	2024	Multi-classification of eye disease based on fundus images using hybrid Squeeze Net and LRCN model	Multimedia Tools and Applications	10.1007/s11042-024-18281-1	Exclusion reason: Irrelevant;
115	K. Sun; M. He; Y. Xu; Q. Wu; Z. He; W. Li; H. Liu; X. Pi	2022	Multi-label classification of fundus images with graph convolutional network and LightGBM	Computers in Biology and Medicine	https://doi.org/10.1016/j.compbiomed.2022.105909	Exclusion reason: Irrelevant;
116	Y. Patil; A. Shetty; Y. Kale; R. Patil; S. Sharma	2024	Multiple ocular disease detection using novel ensemble models	Multimedia Tools and Applications	10.1007/s11042-023-16000-w	Exclusion reason: Irrelevant;
117	O. Ouda; E. Abdelmaksoud; A. A. Abd El-Aziz; M. Elmogy	2022	Multiple Ocular Disease Diagnosis Using Fundus Images Based on Multi-Label Deep Learning Classification	Electronics (Switzerland)	10.3390/electronics11131966	Exclusion reason: Irrelevant;
118	M. Moore; G. Lingham; D. I. Flitcroft; J. Loughman	2024	Myopia progression patterns among paediatric patients in a clinical setting	Ophthalmic and Physiological Optics	10.1111/opo.13259	Exclusion reason: Irrelevant;
119	Z. Peng; Z. Li; C. Yin; R. Li; C. He	2024	Near-infrared fundus imaging diagnostics device based on deep learning classification and infrared thermography in ophthalmology	Journal of Radiation Research and Applied Sciences	https://doi.org/10.1016/j.jrras.2024.100846	Exclusion reason: Irrelevant;
120	V. F. Pamplona; A. Mohan; M. M. Oliveira; R. Raskar	2010	Netra: Interactive display for estimating refractive errors and focal range	ACM Transactions on Graphics	10.1145/1778765.1778814	Exclusion reason: Irrelevant;
121	A. P. Rytik; T. P. Rytik; N. P. Rytik	2023	Neural Network Algorithms, Digital Services for Assessing and Preventing Myopia	Oftalmologija. Vostochnaja Evropa	10.34883/PI.2023.13.2.020	Exclusion reason: Irrelevant;
122	A. V. Netto; M. C. F. d. Oliveira	2002	A neural network approach for image analysis in optometry	Algorithms and Systems for …	10.1117/12.450838.short	Exclusion reason: Conference paper;
123	L. G. Kabari; E. O. Nwachukwu	2012	Neural networks and decision trees for eye diseases diagnosis	Advances in expert systems		Exclusion reason: Book chapter;
124	M. A. Valdés-Mas; J. D. Martín-Guerrero; M. J. Rupérez; F. Pastor; C. Dualde; C. Monserrat; C. Peris-Martínez	2014	A new approach based on Machine Learning for predicting corneal curvature (K1) and astigmatism in patients with keratoconus after intracorneal ring implantation	Comput Methods Programs Biomed	10.1016/j.cmpb.2014.04.003	Exclusion reason: Irrelevant;
125	A. M. Varošanec; L. Marković; Z. Sonicki	2024	A Novel Time-Aware Deep Learning Model Predicting Myopia in Children and Adolescents	Ophthalmology Science	https://doi.org/10.1016/j.xops.2024.100563	Exclusion reason: Irrelevant;
126	J. Sanghavi; M. Kurhekar	2024	Ocular disease detection systems based on fundus images: a survey	Multimedia Tools and Applications	10.1007/s11042-023-16366-x	Exclusion reason: Review article;
127	N. M. Dipu; S. A. Shohan; K. M. A. Salam	2021	Ocular disease detection using advanced neural network based classification algorithms	Asian Journal For Convergence In …		Exclusion reason: Irrelevant;
128	H. Fang; F. Li; J. Wu; H. Fu; X. Sun; J. I. Orlando; H. Bogunović; X. Zhang; Y. Xu	2024	Open Fundus Photograph Dataset with Pathologic Myopia Recognition and Anatomical Structure Annotation	Sci Data	10.1038/s41597-024-02911-2	Exclusion reason: Irrelevant;
129	N. Luft; N. Mohr; E. Spiegel; H. Marchi	2024	Optimizing Refractive Outcomes of SMILE: Artificial Intelligence versus Conventional State-of-the-Art Nomograms	Current Eye …	10.1080/02713683.2023.2282938	Exclusion reason: Irrelevant;
130	M. Kiruthikha, G. R. Ramyaa, S. Prabhakar, A. Swetha, S. Sivagowrika	2025	Optivue - A Smart Approach To Eye Health Screening	2025 Eleventh International Conference on Bio Signals, Images, and Instrumentation	10.1109/ICBSII65145.2025.11013586	Exclusion reason: Conference paper;
131	N. Kaothanthong, N. Arjkongharn; N Vongsa; V. Ruamviboonsuk; P. Ruamviboonsuk	2021	Overview of Artificial Intelligence Systems in Ophthalmology	Springer	https://doi.org/10.1007/978-3-030-78601-4_3	Exclusion reason: Book chapter;
132	P. Kumari; P. Saxena	2024	Pathologic myopia diagnosis and localization from retinal fundus images using custom CNN	Neural Computing and Applications	10.1007/s00521-024-09851-3	Exclusion reason: Irrelevant;
133	J. Cui; X. Zhang; F. Xiong	2021	Pathological myopia image recognition strategy based on data augmentation and model fusion	Journal of Healthcare …	10.1155/2021/5549779	Exclusion reason: Irrelevant;
134	B. Emir; E. Colak	2024	Performance analysis of pretrained convolutional neural network models for ophthalmological disease classification	Arquivos Brasileiros de Oftalmologia	10.5935/0004-2749.2022-0124	Exclusion reason: Irrelevant;
135	M. F. M. Costa; S. Franco; M. R. Pereira	2011	Photorefraction images analysis through neural networks	Optik	https://doi.org/10.1016/j.ijleo.2010.04.010	Exclusion reason: Irrelevant;
136	A. Achiron; Z. Gur; U. Aviv; A. Hilely; M. Mimouni; L. Karmona; L. Rokach; I. Kaiserman	2017	Predicting refractive surgery outcome: machine learning approach with big data	Journal of Refractive Surgery		Exclusion reason: Irrelevant;
137	Z. Zhang; N. Cheng; Y. Liu; J. Song; X. Liu	2022	Prediction of corneal astigmatism based on corneal tomography after femtosecond laser arcuate keratotomy using a pix2pix conditional generative …	Frontiers in Public …	10.3389/fpubh.2022.1012929	Exclusion reason: Irrelevant;
138	K. Magome; N. Morishige; A. Ueno; T. A. Matsui; E. Uchio	2021	Prediction of cycloplegic refraction for noninvasive screening of children for refractive error	PLoS One		Exclusion reason: Irrelevant;
139	C. Guo; M. Yu; J. Li	2021	Prediction of Different Eye Diseases Based on Fundus Photography via Deep Transfer Learning	J Clin Med	10.3390/jcm10235481	Exclusion reason: Irrelevant;
140	C. S. Hernández; A. Gil; I. Casares; J. Poderoso	2022	Prediction of manifest refraction using machine learning ensemble models on wavefront aberrometry data	Journal of …		Exclusion reason: Irrelevant;
141	X. Zhang; Y. Y. Shi	2007	[Prediction of myopic shift in paediatric pseudophakia using a neural network: a preliminary study]	Zhonghua Yan Ke Za Zhi		Exclusion reason: Irrelevant;
142	A. Kawahara	2021	Prediction of postoperative refractive astigmatism before toric intraocular lens implantation	BMC Ophthalmology	10.1186/s12886-021-01959-7	Exclusion reason: Irrelevant;
143	S. Zhu; H. Zhan; Z. Yan; M. Wu; B. Zheng	2023	Prediction of spherical equivalent refraction and axial length in children based on machine learning	Indian Journal of …		Exclusion reason: Irrelevant;
144	J. Espinosa; J. Pérez; A. Villanueva	2022	Prediction of Subjective Refraction From Anterior Corneal Surface, Eye Lengths, and Age Using Machine Learning Algorithms	… Vision Science & …		Exclusion reason: Irrelevant;
145	M. Luo; Y. Zhu; W. Han; C. Zhou; Z. Li; J. Guan; S. Huang		A Predictive Model for Continuous Myopia Progression Using Stacking Algorithm and Shapley Additive Explanations in Southern China: A Retrospective Cohort Study	papers.ssrn.com		Exclusion reason: Irrelevant;
146	L. A. V. Carvalho; J. C. Castro	2003	Preliminary results of an instrument for measuring the optical aberrations of the human eye	Brazilian journal of physics		Exclusion reason: Book chapter;
147	A. Saraswat; A. Negi; K. Mittal; B. B. Sharma	2022	Real-Time Eyesight Power Prediction Using Deep Learning Methods	Proceedings of Third …	10.1007/978-981-19-1142-2_25	Exclusion reason: Conference papers;
148	B. Zheng; M. Zhang; S. Zhu; M. Wu; L. Chen	2024	Research on an artificial intelligence-based myopic maculopathy grading method using EfficientNet	Indian journal of …		Exclusion reason: Irrelevant;
149	T.-E. Tan; A. Anees; C. Chen; S. Li; X. Xu; Z. Li; Z. Xiao; Y. Yang; X. Lei; M. Ang; A. Chia; S. Y. Lee; E. Y. M. Wong; I. Y. S. Yeo; Y. L. Wong; Q. V. Hoang; Y. X. Wang; M. M. Bikbov; V. Nangia; J. B. Jonas; Y.-P. Chen; W.-C. Wu; K. Ohno-Matsui; T. H. Rim; Y.-C. Tham; R. S. M. Goh; H. Lin; H. Liu; N. Wang; W. Yu; D. T. H. Tan; L. Schmetterer; C.-Y. Cheng; Y. Chen; C. W. Wong; G. C. M. Cheung; S.…	2021	Retinal photograph-based deep learning algorithms for myopia and a blockchain platform to facilitate artificial intelligence medical research: a retrospective multicohort study	The Lancet Digital Health	https://doi.org/10.1016/S2589-7500(21)00055-8	Exclusion reason: Irrelevant;
150	J. D. Akkara; A. Kuriakose	2019	Role of artificial intelligence and machine learning in ophthalmology	Kerala Journal of Ophthalmology		Exclusion reason: Review article;
151	J. Einabadi; F. Ranji	2024	The role of artificial intelligence in the treatment and diagnosis of refractive errors of the eye with a financial approach	Journal of Accounting and Management Vision		Exclusion reason: Irrelevant;
152	Y. Xie; L. Zhao; X. Yang; X. Wu; Y. Yang	2020	Screening candidates for refractive surgery with corneal tomographic–based deep learning	JAMA …		Exclusion reason: Irrelevant;
153	R. Zhang; L. Dong; Q. Yang; W. Zhou; H. Wu; Y. Li; H. Li; W. Wei	2022	Screening for novel risk factors related to high myopia using machine learning	BMC Ophthalmol	10.1186/s12886-022-02627-0	Exclusion reason: Irrelevant;
154	Z. Yang; E. Y. Fu; G. Ngai; H. V. Leong; C. Do	2020	Screening for refractive error with low-quality smartphone images	Proceedings of the 18th …	10.1145/3428690.3429175	Exclusion reason: Conference paper;
155	S. Zhu; B. Lu; C. Wang; M. Wu; B. Zheng; Q. Jiang	2022	Screening of common retinal diseases using six-category models based on EfficientNet	Frontiers in …	10.3389/fmed.2022.808402	Exclusion reason: Irrelevant;
156	J. He; C. Li; J. Ye; Y. Qiao; L. Gu	2021	Self-speculation of clinical features based on knowledge distillation for accurate ocular disease classification	Biomedical Signal Processing and Control	https://doi.org/10.1016/j.bspc.2021.102491	Exclusion reason: Irrelevant;
157	M. A. Al Jbaar; S. A. Dawwd	2023	SIMD IMPLEMENTATION OF DEEP CNNS FOR MYOPIA DETECTION ON A SINGLE-BOARD COMPUTER SYSTEM	Eastern-European Journal of Enterprise Technologies	10.15587/1729-4061.2023.289007	Exclusion reason: Irrelevant;
158	A. H. Khan; H. Malik; W. Khalil; S. K. Hussain; T. Anees; M. Hussain	2023	Spatial Correlation Module for Classification of Multi-Label Ocular Diseases Using Color Fundus Images	Computers, Materials and Continua	10.32604/cmc.2023.039518	Exclusion reason: Irrelevant;
159	D. W. K. Wong; Z. Zhang; R. Srivastava; H. Liu; X. Chen	2014	A survey on computer aided diagnosis for ocular diseases			Exclusion reason: Irrelevant;
160	X. Fang; W. Wu; R. Bi; W. Bian; Z. Zhang	2021	A system to monitor one's nearsightedness implicitly	CCF Transactions on Pervasive …	10.1007/s42486-021-00065-3	Exclusion reason: Irrelevant;
161	P. K. Verkicharla; A. V. Das	2019	Technology and myopia	Community Eye Health		Exclusion reason: Review article;
162	W. Wang; X. Quan; W. Huang; Y. Cheng; H. Zhang	2024	TL-CCL: Two-level causal contrastive learning for multi-label ocular disease diagnosis with fundus images	Biomedical Signal Processing and Control	https://doi.org/10.1016/j.bspc.2024.106308	Exclusion reason: Irrelevant;
163	A. Aggarwal; S. Gairola; U. Upadhyay	2022	Towards automating retinoscopy for refractive error diagnosis	Proceedings of the …	10.1145/3550283	Exclusion reason: Conference paper;
164	M. A. Jawad; F. Khursheed; S. Nawaz; A. H. Mir	2024	Towards improved fundus disease detection using Swin Transformers	Multimedia Tools and Applications	10.1007/s11042-024-18627-9	Exclusion reason: Irrelevant;
165	W. E. Noori; A. S. Albahri	2023	Towards trustworthy myopia detection: integration methodology of deep learning approach, XAI visualization, and user interface system	Applied Data Science and Analysis		Exclusion reason: Irrelevant;
166	A. Bali; V. Mansotra	2021	Transfer Learning-based One Versus Rest Classifier for Multiclass Multi-Label Ophthalmological Disease Prediction	International Journal of Advanced Computer Science and Applications	10.14569/IJACSA.2021.0121269	Exclusion reason: Irrelevant;
167	R. Rampat; G. Debellemanière; J. Malet; D. Gatinel	2020	Using artificial intelligence and novel polynomials to predict subjective refraction	Scientific Reports		Exclusion reason: Irrelevant;
168	M. Balidis; I. Papadopoulou; D. Malandris; Z. Zachariadis	2019	Using neural networks to predict the outcome of refractive surgery for myopia	4open		Exclusion reason: Irrelevant;
169	R. P. L. Wisse; M. B. Muijzer; F. Cassano; D. A. Godefrooij; Y. F. D. M. Prevoo; N. Soeters	2019	Validation of an independent web-based tool for measuring visual acuity and refractive error via the MORE (Manifest Versus Online Refractive Evaluation) trial: Prospective open-label noninferiority clinical trial	Journal of Medical Internet Research	10.2196/14808	Exclusion reason: Irrelevant;
170	R. Sarangapani; M. VonTress	2024	Vision quality assessment based on machine learning model and wavefront analysis	US Patent 11,931,104		Exclusion reason: Irrelevant;
171	W. Bismi; J. Naam	2023	Classification of Myopia Levels using Deep Learning Methods on Fundus Image	Journal Medical Informatics Technology		Exclusion reason: Irrelevant;													Classification of Myopia Levels using Deep Learning Methods on Fundus Image																			… Myopia or nearsightedness is also known as minus eye. From this description, it is very … as object recognition, surface flaw detection, pattern recognition, medical image analysis […			http://medinftech.org/index.php/medinftech/article/view/8
172	E. Locci; M. Stocchero; A. Noto; A. Chighine; L. Natali; P. E. Napoli; R. Caria; F. De-Giorgio; M. Nioi; E. d’Aloja	2019	A 1 H NMR metabolomic approach for the estimation of the time since death using aqueous humour: an animal model	Metabolomics	10.1007/s11306-019-1533-2	Exclusion reason: Irrelevant;
173	L. F. Estrozi; L. G. Rios-Filho; A. G. C. Bianchi; R. M. Cesar Jr; L. D. F. Costa	2003	1D and 2D Fourier-based approaches to numeric curvature estimation and their comparative performance assessment	Digital Signal Processing: A Review Journal	10.1016/S1051-2004(02)00012-X	Exclusion reason: Irrelevant;
174	C. S. Vasan; S. Gupta; M. Shekhar; K. Nagu	2023	Accuracy of an artificial intelligence-based mobile application for detecting cataracts: Results from a field study			Exclusion reason: Irrelevant;
175	W. Paul; P. Burlina; R. Mocharla; N. Joshi; Z. Li; S. Gu; O. Nanegrungsunk; K. Lin; S. B. Bressler; C. X. Cai; et al.	2023	Accuracy of Artificial Intelligence in Estimating Best-Corrected Visual Acuity from Fundus Photographs in Eyes with Diabetic Macular Edema	JAMA ophthalmology	10.1001/jamaophthalmol.2023.2271	Exclusion reason: Irrelevant;
176	R. B. Melles; J. T. Holladay; W. J. Chang	2018	Accuracy of Intraocular Lens Calculation Formulas	Ophthalmology	10.1016/j.ophtha.2017.08.027	Exclusion reason: Irrelevant;
177	Y. Zhou; M. Dai; L. Sun; X. Tang; L. Zhou; Z. Tang; J. Jiang; X. Xia	2023	The accuracy of intraocular lens power calculation formulas based on artificial intelligence in highly myopic eyes: a systematic review and network meta-analysis	Front Public Health	10.3389/fpubh.2023.1279718	Exclusion reason: Irrelevant;
178	G. Mana; E. Massa; A. Rovera	2001	Accuracy of laser beam center and width calculations	Applied optics	10.1364/AO.40.001378	Exclusion reason: Irrelevant;
179	I. Kovács; K. Kránitz; J. É; T. Á	2016	Accuracy of machine learning classifiers using bilateral data from a Scheimpflug camera for identifying eyes with preclinical signs of keratoconus	Journal of Cataract & …		Exclusion reason: Irrelevant;
180	E. R. Mo; Z. Chen; K. E. Feng; Z. Zhu; J. Xu; C. Zhu; P. Chang; J. I. N. Li; Y. U. N. E. Zhao	2024	Accuracy of Modern Intraocular Lens Formulas in Highly Myopic Eyes Implanted With Plate‐Haptic Intraocular Lenses	American Journal of Ophthalmology	10.1016/j.ajo.2024.04.017	Exclusion reason: Irrelevant;
181	E. Mo; Z. Chen; K. Feng; F. Yang; J. Li; Y. E. Zhao	2023	Accuracy of Seven Modern Online IOL Formulas in Eyes With Axial Lengths Longer Than 30 mm	J Refract Surg	10.3928/1081597x-20230831-03	Exclusion reason: Irrelevant;
182	J. Shi; Z. Zhu; B. Hu; S. Qian; Y. Wang; P. Chang; Y. E. Zhao	2024	Accuracy of Ten Intraocular Lens Formulas in Spherical Equivalent of Toric Intraocular Lens Power Calculation	Ophthalmology and Therapy	10.1007/s40123-024-00926-x	Exclusion reason: Irrelevant;
183	R. Oh; J. Y. Hyon; H. S. Jeon	2024	Accuracy of the PEARL-DGS Formula for Intraocular Lens Power Calculation in Post–Myopic Laser Refractive Corneal Surgery Eyes	American Journal of Ophthalmology	https://doi.org/10.1016/j.ajo.2023.10.020	Exclusion reason: Irrelevant;
184	L. A. Carvalho	2005	Accuracy of Zernike polynomials in characterizing optical aberrations and the corneal surface of the eye	Investigative Ophthalmology and Visual Science	10.1167/iovs.04-1222	Exclusion reason: Irrelevant;
185	F. Zeri; A. Di Vizio; M. Guida; A. Rotondi; S. Tavazzi; S. A. Naroo	2020	Accuracy, inter-observer and intra-observer reliability in topography assessment of multifocal contact lens centration	Contact Lens and Anterior Eye	10.1016/j.clae.2020.02.008	Exclusion reason: Irrelevant;
186	S. Powrie	2021	Addiction and the Reinterpretation of Desire in Boethius’s Consolation of Philosophy	Literature and Medicine	10.1353/LM.2021.0021	Exclusion reason: Irrelevant;
187	Y. Ji; S. Liu; X. Hong; Y. Lu; X. Wu; K. Li; K. Li	2022	Advances in artificial intelligence applications for ocular surface diseases diagnosis		10.3389/fcell.2022.1107689	Exclusion reason: Irrelevant;
188	S. Wang; Y. Ji; W. Bai; Y. Ji; J. Li; Y. Yao	2023	Advances in artificial intelligence models and algorithms in the field of optometry		10.3389/fcell.2023.1170068	Exclusion reason: Irrelevant;
189	G. Grigoras; P. Lorenz	2023	Advances in Artificial Intelligence, Big Data and Algorithms: Proceedings of the 3rd International Conference on Artificial Intelligence, Big Data and Algorithms …			Exclusion reason: Irrelevant;
190	J. Kang; G. W. Baek; J. Y. Lee; J. Kwak; J. H. Park	2024	Advances in display technology: augmented reality, virtual reality, quantum dot-based light-emitting diodes, and organic light-emitting diodes	Journal of Information Display	10.1080/15980316.2024.2350437	Exclusion reason: Irrelevant;
191	L. Zhang; Y. Xu; B. Du; H. Ding; X. Wei; Z. Xu	2022	Advances in Electrically Tunable Metasurfaces （Invited）	Guangzi Xuebao/Acta Photonica Sinica	10.3788/gzxb20225110.1026002	Exclusion reason: Irrelevant;
192	P. Madhurima; S. Tripathi; P. Mishra; K. Choudhury; P. Kumar; S. Kumar; E. Banoth	2024	Advances in nondestructive optical characterization techniques for engineered eye-on-a-chip devices: A comprehensive review	Optics & Laser Technology	https://doi.org/10.1016/j.optlastec.2024.110750	Exclusion reason: Irrelevant;
193	Y. Li; F. Zheng; L. L. Foo; Q. Y. Wong; D. Ting; Q. V. Hoang	2022	Advances in OCT imaging in myopia and pathologic myopia			Exclusion reason: Irrelevant;
194	A. K. Garg; D. Knight; L. Lando; D. L. Chao	2021	Advances in retinal oximetry	Translational Vision Science and Technology	10.1167/tvst.10.2.5	Exclusion reason: Irrelevant;
195	D. Parikh; G. Armstrong; V. Liou; D. Husain	2020	Advances in Telemedicine in Ophthalmology	Seminars in Ophthalmology	10.1080/08820538.2020.1789675	Exclusion reason: Irrelevant;
196	T. Chokshi; M. J. Cruz; J. Ross; G. Yiu	2024	Advances in teleophthalmology and artificial intelligence for diabetic retinopathy screening: a narrative review	Annals of Eye Science	10.21037/aes-23-10	Exclusion reason: Irrelevant;
197	H. Duan; W. Song; F. Wang; W. Yan	2024	Advances in the Application of Carotenoids in Health Foods for Relieving Visual Fatigue	Shipin Kexue/Food Science	10.7506/spkx1002-6630-20230321-213	Exclusion reason: Irrelevant;
198	E. Atalay; O. Özalp; N. Yıldırım	2021	Advances in the diagnosis and treatment of keratoconus	Ther Adv Ophthalmol	10.1177/25158414211012796	Exclusion reason: Irrelevant;
199	H. Qiu; Y. Lin; B. Shan; Z. Cui; X. Wang	2023	Advances in the Preparation of Amines by Nitrile Derivatization	Chemistry Bulletin / Huaxue Tongbao		Exclusion reason: Irrelevant;
200	H. Zheng; S. Zhang; T. Xu	2023	Advances in Tunable Electromagnetic Metasurfaces	Guangxue Xuebao/Acta Optica Sinica	10.3788/AOS222101	Exclusion reason: Irrelevant;
201	D. Strelak; A. Jiménez-Moreno; J. L. Vilas; E. Ramírez-Aportela; R. Sánchez-García; D. Maluenda; J. Vargas; D. Herreros; E. Fernández-Giménez; F. P. de Isidro-Gómez; J. Horacek; D. Myska; M. Horacek; P. Conesa; Y. C. Fonseca-Reyna; J. Jiménez; M. Martínez; M. Harastani; S. Jonić; J. Filipovic; R. Marabini; J. M. Carazo; C. O. S. Sorzano	2021	Advances in xmipp for cryo–electron microscopy: From xmipp to scipion	Molecules	10.3390/molecules26206224	Exclusion reason: Irrelevant;
202	S. Prathibha; Siddappaji	2024	Advancing diabetic retinopathy diagnosis with fundus imaging: A comprehensive survey of computer-aided detection, grading and classification methods	Global Transitions	https://doi.org/10.1016/j.glt.2024.04.001	Exclusion reason: Irrelevant;
203	E. K. Schneider-Futschik; F. Reyes-Ortega	2021	Advantages and disadvantages of using magnetic nanoparticles for the treatment of complicated ocular disorders			Exclusion reason: Irrelevant;
204	F. Cassioli; M. Balconi	2022	Advertising in app: a neuroscientific approach	International Journal of Internet Marketing and Advertising	10.1504/IJIMA.2022.122243	Exclusion reason: Irrelevant;
205	P. Margulies	2012	Advising terrorism: Material support, safe harbors, and freedom of speech	Hastings Law Journal		Exclusion reason: Irrelevant;
206	E. S. Lee; B. S. Matusiak; D. Geisler-Moroder; S. E. Selkowitz; L. Heschong	2022	Advocating for view and daylight in buildings: Next steps	Energy and Buildings	https://doi.org/10.1016/j.enbuild.2022.112079	Exclusion reason: Irrelevant;
207	T. R. Brown	2011	The affective blindness of evidence law	Denver University Law Review		Exclusion reason: Irrelevant;
208	B. Askarian; F. Tabei; A. Askarian	2018	An affordable and easy-to-use diagnostic method for keratoconus detection using a smartphone	… -Aided Diagnosis	10.1117/12.2293765.short	Exclusion reason: Irrelevant;
209	V. Srinivasan	2022	AI & learning: A preferred future	Computers and Education: Artificial Intelligence	https://doi.org/10.1016/j.caeai.2022.100062	Exclusion reason: Irrelevant;
210	F. Cassioli; G. Fronda; M. Balconi	2020	APP ADVERTISING: UN APPROCCIO NEUROSCIENTIFICO	Sistemi Intelligenti	10.1422/99080	Exclusion reason: Irrelevant;
211	S. N. Fedorov; A. I. Ivashina; L. F. Linnik; J. N. Bejjlin	1991	Apparatus for surgical treating ametropia			Exclusion reason: Irrelevant;
212	V. Janev; S. Vraneš	2011	Applicability assessment of Semantic Web technologies	Information Processing & Management	https://doi.org/10.1016/j.ipm.2010.11.002	Exclusion reason: Irrelevant;
213	J. P. Harrison; J. J. Ojeda; M. E. Romero-González	2012	The applicability of reflectance micro-Fourier-transform infrared spectroscopy for the detection of synthetic microplastics in marine sediments	Science of The Total Environment	10.1016/j.scitotenv.2011.11.078	Exclusion reason: Irrelevant;
214	P. Dave; J. Jethani; J. Shah	2015	Applicability of the ISNT and IST rules on retinal nerve fiber layer measurement on spectral-domain optical coherence tomography in normal Indian children	Graefe's Archive for Clinical and Experimental Ophthalmology	10.1007/s00417-015-2980-8	Exclusion reason: Irrelevant;
215	Z. Zhou	2017	Application analysis of the delay tolerant network routing algorithm based on historical and location strategies	Boletin Tecnico/Technical Bulletin		Exclusion reason: Irrelevant;
216	L. F. Desideri; J. Roth; M. Zinkernagel	2023	Application and accuracy of artificial intelligence-derived large language models in patients with age related macular degeneration		10.1186/s40942-023-00511-7	Exclusion reason: Irrelevant;
217	Z. Hao; R. Xu; X. Huang; X. Ren; H. Li	2022	Application and observation of artificial intelligence in clinical practice of fundus screening for diabetic retinopathy with non-mydriatic fundus photography: a …	… Advances in Chronic …	10.1177/20406223221097335	Exclusion reason: Irrelevant;
218	S. Zhang; Q. Li; Y. Xue; Y. Yan; L. Shen; J. Yang	2024	Application and prospect of virtual reality technology in ocular diseases	Journal of Xi'an Jiaotong University (Medical Sciences)	10.7652/jdyxb202403024	Exclusion reason: Irrelevant;
219	F. Zhao; G. Zhao; F. Weijie; L. Chen	2018	Application of 3D printing technology in RGPCL simulation fitting			Exclusion reason: Irrelevant;
220	D. S. Nosch; G. L. Ong; I. Mavrikakis; J. Morris	2007	The application of a computerised videokeratography (CVK) based contact lens fitting software programme on irregularly shaped corneal surfaces	Contact Lens and Anterior Eye		Exclusion reason: Irrelevant;
221	K. H. Hung; Y. C. Kao; Y. H. Tang; Y. T. Chen; C. H. Wang	2022	Application of a deep learning system in glaucoma screening and further classification with colour fundus photographs: a case control study		10.1186/s12886-022-02730-2	Exclusion reason: Irrelevant;
222	A. Svede; S. Semjonova; A. Ganebnaya; L. Puhova	2024	Application of a New Device for Vision Relaxation in Computer Users	Vision		Exclusion reason: Irrelevant;
223	M. H. Winer; A. Ahmadi; K. C. Cheung	2014	Application of a three-dimensional (3D) particle tracking method to microfluidic particle focusing	Lab on a Chip	10.1039/c3lc51352a	Exclusion reason: Irrelevant;
224	L. Liu; Z. Wu; M. Qi; Y. Li; M. Zhang; D. Liao; P. Gao	2022	Application of adaptive optics in ophthalmology			Exclusion reason: Irrelevant;
225	H. J. Chen; Y. L. Huang; S. L. Tse; W. P. Hsia	2022	Application of artificial intelligence and deep learning for choroid segmentation in myopia			Exclusion reason: Irrelevant;
226	X. Wu; L. Liu; L. Zhao; C. Guo; R. Li; T. Wang	2020	Application of artificial intelligence in anterior segment ophthalmic diseases: diversity and standardization			Exclusion reason: Irrelevant;
227	L. Gutierrez; J. S. Lim; L. L. Foo; W. Y. Ng; M. Yip; G. Y. S. Lim	2022	Application of artificial intelligence in cataract management: current and future directions		10.1186/s40662-021-00273-z	Exclusion reason: Irrelevant;
228	L. Zhang; L. Tang; M. Xia; G. Cao	2023	The application of artificial intelligence in glaucoma diagnosis and prediction		10.3389/fcell.2023.1173094	Exclusion reason: Irrelevant;
229	S. Yang; J. Shao; J. Zhang	2022	Application of artificial intelligence in intraocular lens power calculation	International eye science	10.3980/j.issn.1672-5123.2022.5.04	Exclusion reason: Irrelevant;
230	X. L. Du; W. B. Li; B. J. Hu	2018	Application of artificial intelligence in ophthalmology			Exclusion reason: Irrelevant;
231	M. Grałek; A. Niwald	2021	Application of artificial intelligence in pediatric ophthalmic practice			Exclusion reason: Irrelevant;
232	K. Murali; V. Krishna; V. Krishna	2020	Application of deep learning and image processing analysis of photographs for amblyopia screening			Exclusion reason: Irrelevant;
233	N. Mukherjee; S. Sengupta	2024	Application of deep learning approaches for classification of diabetic retinopathy stages from fundus retinal images: a survey	Multimedia Tools and Applications	10.1007/s11042-023-17254-0	Exclusion reason: Irrelevant;
234	J. Muller; D. Alonso-Caneiro; S. A. Read	2022	Application of deep learning methods for binarization of the choroid in optical coherence tomography images			Exclusion reason: Irrelevant;
235	A. Knaup; J. Jernigen; M. Curtis; D. Devegowda; C. Sondergeld; C. Rai	2022	Application of deep learning to shale microstructure classification	Marine and Petroleum Geology	https://doi.org/10.1016/j.marpetgeo.2022.105842	Exclusion reason: Irrelevant;
236	J. Wang; Y. Zhang; X. Meng; G. Liu	2023	Application of diffusion tensor imaging technology in glaucoma diagnosis		10.3389/fnins.2023.1125638	Exclusion reason: Irrelevant;
237	T. C. Lam; K. K. Li; S. C. L. Lo; J. A. Guggenheim; H. T. Chi	2007	Application of fluorescence difference gel electrophoresis technology in searching for protein biomarkers in chick myopia	Journal of Proteome Research	10.1021/pr0701097	Exclusion reason: Irrelevant;
238	J. Chen; Y. Chen; J. Lin	2021	Application of Internet of Things intelligent image-positioning studio classroom in English teaching	Journal of High Speed Networks	10.3233/JHS-210667	Exclusion reason: Irrelevant;
239	Y. T. Jou; R. Sukwadi; R. M. Silitonga	2022	Application of Kansei Engineering and Data Mining for the Eyewear Industry in Jakarta	Jordan Journal of Mechanical and Industrial Engineering		Exclusion reason: Irrelevant;
240	M. Kukar; C. Groselj; I. Kononenko	1997	An application of machine learning in the diagnosis of ischaemic heart disease	… of Computer Based …		Exclusion reason: Irrelevant;
241	A. S. Hasan; M. Jalayer; S. Das; M. Asif Bin Kabir	2024	Application of machine learning models and SHAP to examine crashes involving young drivers in New Jersey	International Journal of Transportation Science and Technology	10.1016/j.ijtst.2023.04.005	Exclusion reason: Irrelevant;
242	M. Raju; K. P. Shanmugam; C. R. Shyu	2023	Application of Machine Learning Predictive Models for Early Detection of Glaucoma Using Real World Data			Exclusion reason: Irrelevant;
243	J. Chen; I. H. Goldstein; W. C. Lin; M. F. Chiang	2020	Application of machine learning to predict patient no-shows in an academic pediatric ophthalmology clinic			Exclusion reason: Irrelevant;
244	R. Regin; S. S. Rajest; T. Shynu		Application of Machine Learning to the Detection of Retinal Diseases			Exclusion reason: Irrelevant;
245	H. D. Rafik; M. Boubaker	2020	Application of metaheuristic for optimization of iris Image segmentation by using evaluation Hough Transform and methods Daugman	2020 1st International Conference on …		Exclusion reason: Irrelevant;
246	M. Gozawa; N. Watanabe; K. Iwasaki; Y. Takamura; M. Inatani	2022	Application of moving particle semi-implicit (MPS) method on retro-oil fluid using three-dimensional vitreous cavity models from magnetic resonance imaging	Scientific Reports	10.1038/s41598-022-05886-5	Exclusion reason: Irrelevant;
247	B. Dai; Y. Yu; L. Huang; Z. Meng; L. Chen	2020	Application of neural network model in assisting device fitting for low vision patients			Exclusion reason: Irrelevant;
248	S. Liang; Y. Wang	2023	Application of nomogram in corneal refractive surgery	Chinese Journal of Experimental Ophthalmology	10.3760/cma.j.cn115989-20200528-00380	Exclusion reason: Irrelevant;
249	Y. Cheng; Y. Li; X. Huang; Y. Qu	2019	APPLICATION OF OPTICAL COHERENCE TOMOGRAPHY ANGIOGRAPHY TO ASSESS ANTI-VASCULAR ENDOTHELIAL GROWTH FACTOR THERAPY IN MYOPIC CHOROIDAL NEOVASCULARIZATION	Retina	10.1097/IAE.0000000000002005	Exclusion reason: Irrelevant;
250	D. Alhajim; A. Al-Shammar	2024	Application of optimized Deep Learning mechanism for recognition and categorization of retinal diseases	International Journal of …		Exclusion reason: Irrelevant;
251	H. Yan; J. Wang; P. Zhang	2023	Application of Optimized ORB Algorithm in Design AR Augmented Reality Technology Based on Visualization	Mathematics	10.3390/math11061278	Exclusion reason: Irrelevant;
252	X. Zang; S. Mao; J. Xie; X. Liu; D. Li; J. Yuan; Y. Dai	2024	Application of Pentacam TNP in calculating the intraocular lens power after corneal refractive surgery	International eye science	10.3980/j.issn.1672-5123.2024.4.28	Exclusion reason: Irrelevant;
253	P. Mondal; P. Jana	2022	Application of predetermined motion and time system in sewing automat to enhance the productivity and operator utilisation	Research Journal of Textile and Apparel	10.1108/RJTA-08-2022-0092	Exclusion reason: Irrelevant;
254	T. C. Lam; R. K. Chun; K. K. Li; C. H. To	2008	Application of proteomic technology in eye research: A mini review: Invited Review	Clinical and Experimental Optometry	10.1111/j.1444-0938.2007.00194.x	Exclusion reason: Irrelevant;
255	Y.-C. Wang; J. M. Usher	2005	Application of reinforcement learning for agent-based production scheduling	Engineering Applications of Artificial Intelligence	https://doi.org/10.1016/j.engappai.2004.08.018	Exclusion reason: Irrelevant;
256	D. Chen; E. A. Ran; T. F. Tan; R. Ramachandran; F. Li; C. Cheung; S. Yousefi; C. C. Y. Tham; D. S. W. Ting; X. Zhang; L. A. Al-Aswad	2023	Applications of Artificial Intelligence and Deep Learning in Glaucoma	Asia-Pacific Journal of Ophthalmology	https://doi.org/10.1097/APO.0000000000000596	Exclusion reason: Irrelevant;
257	L. Cai; J. W. Hinkle; D. Arias; R. J. Gorniak	2020	Applications of artificial intelligence for the diagnosis, prognosis, and treatment of age-related macular degeneration	International …		Exclusion reason: Irrelevant;
258	C. Zhang; J. Zhao; Z. Zhu; Y. Li; K. Li; Y. Wang	2022	Applications of artificial intelligence in myopia: current and future directions		10.3389/fmed.2022.840498	Exclusion reason: Irrelevant;
259	W. Lu; Y. Tong; Y. Yu; Y. Xing; C. Chen	2018	Applications of artificial intelligence in ophthalmology: general overview	Journal of …	10.1155/2018/5278196	Exclusion reason: Irrelevant;
260	W. C. Lin; J. S. Chen; M. F. Chiang	2020	Applications of artificial intelligence to electronic health record data in ophthalmology			Exclusion reason: Irrelevant;
261	Q. Q. Tang; X. G. Yang; H. Q. Wang; D. W. Wu	2024	Applications of deep learning for detecting ophthalmic diseases with ultrawide-field fundus images			Exclusion reason: Irrelevant;
262	D. Mirzania; A. C. Thompson	2021	Applications of deep learning in detection of glaucoma: a systematic review	European Journal of …	10.1177/1120672120977346	Exclusion reason: Irrelevant;
263	T. Juhasz; G. Djotyan; F. H. Loesel; R. M. Kurtz; C. Horvath; J. F. Bille; G. Mourou	2000	Applications of femtosecond lasers in corneal surgery	Laser Physics		Exclusion reason: Irrelevant;
264	D. R. Iskander; M. J. Collins	2005	Applications of high-speed videokeratoscopy	Clinical and Experimental Optometry	10.1111/j.1444-0938.2005.tb06700.x	Exclusion reason: Irrelevant;
265	A. S. Mursch-Edlmayr; W. S. Ng	2020	Artificial intelligence algorithms to diagnose glaucoma and detect glaucoma progression: translation to clinical practice			Exclusion reason: Irrelevant;
266	A. L. Stein	2020	Artificial intelligence and climate change	Yale Journal on Regulation		Exclusion reason: Irrelevant;
267	U. Alam; M. Anson; Y. Meng; F. Preston; V. Kirthi	2022	Artificial intelligence and corneal confocal microscopy: the start of a beautiful relationship			Exclusion reason: Irrelevant;
268	D. S. W. Ting; L. R. Pasquale; L. Peng	2019	Artificial intelligence and deep learning in ophthalmology	British Journal of …		Exclusion reason: Irrelevant;
269	Z. Wang; P. A. Keane; M. Chiang; C. Y. Cheung	2022	Artificial intelligence and deep learning in ophthalmology	Artificial Intelligence in …	10.1007/978-3-030-64573-1_200	Exclusion reason: Irrelevant;
270	K. Jin; J. Ye	2022	Artificial intelligence and deep learning in ophthalmology: Current status and future perspectives			Exclusion reason: Irrelevant;
271	Y. Li; M. Y. T. Yip; D. S. W. Ting; M. Ang	2023	Artificial intelligence and digital solutions for myopia			Exclusion reason: Irrelevant;
272	Y. Ying; S. Jin	2024	Artificial intelligence and green product innovation: Moderating effect of organizational capital	Heliyon	10.1016/j.heliyon.2024.e28572	Exclusion reason: Irrelevant;
273	L. J. Catania; E. Nicolitz	2018	Artificial intelligence and its applications in vision and eye care	Advances in Ophthalmology …		Exclusion reason: Irrelevant;
274	L. Sanzogni; G. Guzman; P. Busch	2017	Artificial intelligence and knowledge management: questioning the tacit dimension	Prometheus: Critical Studies in Innovation	10.1080/08109028.2017.1364547	Exclusion reason: Irrelevant;
275	A. Ran	2020	Artificial Intelligence Clinical Support System Trained with Spectral Domain Optical Coherence Tomography Volumetric Data for Glaucoma Assessment			Exclusion reason: Irrelevant;
276	R. Shetty; G. Kundu; R. Narasimhan	2021	Artificial intelligence efficiently identifies regional differences in the progression of tomographic parameters of keratoconic corneas	Journal of Refractive …	10.3928/1081597x-20210120-01	Exclusion reason: Irrelevant;
277	Z. Xu; J. Xu; C. Shi; W. Xu; X. Jin; W. Han; K. Jin; A. Grzybowski; K. Yao	2023	Artificial Intelligence for Anterior Segment Diseases: A Review of Potential Developments and Clinical Applications	Ophthalmol Ther	10.1007/s40123-023-00690-4	Exclusion reason: Irrelevant;
278	D. S. J. Ting; V. H. X. Foo; L. W. Y. Yang; J. T. Sia	2021	Artificial intelligence for anterior segment diseases: Emerging applications in ophthalmology	British Journal of …		Exclusion reason: Irrelevant;
279	J. H. L. Goh; Z. W. Lim; X. Fang; A. Anees	2020	Artificial intelligence for cataract detection and management			Exclusion reason: Irrelevant;
280	V. H. Elliot; M. Paananen; M. Staron	2020	Artificial intelligence for decision-makers	Journal of Emerging Technologies in Accounting	10.2308/jeta-52666	Exclusion reason: Irrelevant;
281	M. M. S. Vandevenne; E. Favuzza; M. Veta	2023	Artificial intelligence for detecting keratoconus	Cochrane Database …	10.1002/14651858.CD014911.pub2	Exclusion reason: Irrelevant;
282	L. A. Al-Aswad; R. Ramachandran; J. S. Schuman	2022	Artificial intelligence for glaucoma: creating and implementing artificial intelligence for disease detection and progression	Ophthalmology …		Exclusion reason: Irrelevant;
283	L. A. Al-Aswad; R. Ramachandran; J. S. Schuman; F. Medeiros; M. B. Eydelman; M. D. Abramoff; B. J. Antony; M. V. Boland; B. C. Chauhan; M. Chiang; J. L. Goldberg; N. Hammel; L. R. Pasquale; H. A. Quigley; R. Susanna; J. Vianna; L. Zangwill	2022	Artificial Intelligence for Glaucoma: Creating and Implementing Artificial Intelligence for Disease Detection and Progression	Ophthalmology Glaucoma	https://doi.org/10.1016/j.ogla.2022.02.010	Exclusion reason: Irrelevant;
284	J. L. R. Luis; R. Pineda	2021	Artificial Intelligence for Keratoconus detection and refractive surgery screening	Artificial Intelligence in Ophthalmology	10.1007/978-3-030-78601-4_15	Exclusion reason: Irrelevant;
285	L. v. d. Emde; M. Pfau; C. Dysli; S. Thiele; P. T. Möller	2019	Artificial intelligence for morphology-based function prediction in neovascular age-related macular degeneration			Exclusion reason: Irrelevant;
286	T. Wu; J. Wang	2021	Artificial intelligence for operation and control: The case of microgrids	The Electricity Journal	https://doi.org/10.1016/j.tej.2020.106890	Exclusion reason: Irrelevant;
287	J. E. Reid; E. Eaton	2019	Artificial intelligence for pediatric ophthalmology	Curr Opin Ophthalmol	10.1097/icu.0000000000000593	Exclusion reason: Irrelevant;
288	L. Dong; W. He; R. Zhang; Z. Ge; Y. X. Wang; J. Zhou; J. Xu; L. Shao; Q. Wang; Y. Yan; Y. Xie; L. Fang; H. Wang; Y. Wang; X. Zhu; J. Wang; C. Zhang; H. Wang; Y. Wang; R. Chen; Q. Wan; J. Yang; W. Zhou; H. Li; X. Yao; Z. Yang; J. Xiong; X. Wang; Y. Huang; Y. Chen; Z. Wang; C. Rong; J. Gao; H. Zhang; S. Wu; J. B. Jonas; W. B. Wei	2022	Artificial Intelligence for Screening of Multiple Retinal and Optic Nerve Diseases	JAMA Network Open	10.1001/jamanetworkopen.2022.9960	Exclusion reason: Irrelevant;
289	E. Long; J. Chen; X. Wu; Z. Liu; L. Wang; J. Jiang	2020	Artificial intelligence manages congenital cataract with individualized prediction and telehealth computing			Exclusion reason: Irrelevant;
290	K. Mao; Y. Yang; C. Guo; Y. Zhu; C. Chen	2021	An artificial intelligence platform for the diagnosis and surgical planning of strabismus using corneal light-reflection photos			Exclusion reason: Irrelevant;
291	X. Huang; H. Wang; C. She; J. Feng; X. Liu; X. Hu	2022	Artificial intelligence promotes the diagnosis and screening of diabetic retinopathy		10.3389/fendo.2022.946915	Exclusion reason: Irrelevant;
292	V. Bellemo; G. Lim; T. H. Rim; G. S. W. Tan	2019	Artificial intelligence screening for diabetic retinopathy: the real-world emerging application	Current Diabetes …	10.1007/s11892-019-1189-3	Exclusion reason: Irrelevant;
293	Y. Liu; Y. Du; X. Wang; X. Zhao; S. Zhang; Z. Yu; Z. Wu; D. P. Ntentakis; R. Tian; Y. Chen; C. Wang; X. Yao; R. Li; P. A. Heng; G. Zhang	2023	An Artificial Intelligence System for Screening and Recommending the Treatment Modalities for Retinopathy of Prematurity	Asia-Pacific Journal of Ophthalmology	10.1097/APO.0000000000000638	Exclusion reason: Irrelevant;
294	G. L. Libralao; O. C. P. d. Almeida; A. V. Netto; A. C. B. Delbem		ARTIFICIAL INTELLIGENCE TECHNICS FOR OCULAR ERRORS ANALYSIS			Exclusion reason: Irrelevant;
295	J. Zhang; H. Zou	2023	Artificial intelligence technology for myopia challenges: a review		10.3389/fcell.2023.1124005	Exclusion reason: Irrelevant;
296	R. Nunez; A. Harris; O. Ibrahim; J. Keller; C. K. Wikle	2022	Artificial intelligence to aid glaucoma diagnosis and monitoring: state of the art and new directions			Exclusion reason: Irrelevant;
297	C. L. A. Sunny; T. H. S. George; S. Y. C. Steffi	2023	Artificial intelligence to detect referable diabetic retinopathy in a Chinese population in Hong Kong	Hong Kong Journal of …		Exclusion reason: Irrelevant;
298	J. P. Campbell; C. Mathenge; H. Cherwek	2021	Artificial intelligence to reduce ocular health disparities: moving from concept to implementation			Exclusion reason: Irrelevant;
299	H. Q. Du; Q. Dai; Z. H. Zhang; C. C. Wang; J. Zhai	2023	Artificial intelligence-aided diagnosis and treatment in the field of optometry			Exclusion reason: Irrelevant;
300	Z. Zhang; Y. Wang; H. Zhang; A. Samusak	2023	Artificial intelligence-assisted diagnosis of ocular surface diseases		10.3389/fcell.2023.1133680	Exclusion reason: Irrelevant;
301	H. Sufriyana; Y.-W. Wu; E. C.-Y. Su	2020	Artificial intelligence-assisted prediction of preeclampsia: Development and external validation of a nationwide health insurance dataset of the BPJS Kesehatan in Indonesia	EBioMedicine	https://doi.org/10.1016/j.ebiom.2020.102710	Exclusion reason: Irrelevant;
302	T. Li	2022	Artificial Intelligence-Based Clinical Decision-Making System for Cataract Surgery			Exclusion reason: Irrelevant;
303	S. Park; H. Kim; L. Kim; J. Kim; I. S. Lee; I. H. Ryu	2021	Artificial intelligence-based nomogram for small-incision lenticule extraction		10.1186/s12938-021-00867-7	Exclusion reason: Irrelevant;
304	Z. Csizek; E. Mikó-Baráth; A. Budai; A. B. Frigyik	2023	Artificial intelligence-based screening for amblyopia and its risk factors: comparison with four classic stereovision tests		10.3389/fmed.2023.1294559	Exclusion reason: Irrelevant;
305	M. A. Shousha; A. S. M. Elsawy	2019	Artificial intelligence-based system and methods for corneal diagnosis	US Patent 10,468,142		Exclusion reason: Irrelevant;
306	S. Ghouali; E. M. Onyema; M. S. Guellil	2022	Artificial intelligence-based teleopthalmology application for diagnosis of diabetics retinopathy	IEEE Open Journal …		Exclusion reason: Irrelevant;
307	J. Tang; M. Yuan; K. Tian; Y. Wang; D. Wang; J. Yang; Z. Yang; X. He; Y. Luo; Y. Li; J. Xu; X. Li; D. Ding; Y. Ren; Y. Chen; S. R. Sadda; W. Yu	2022	An Artificial-Intelligence-Based Automated Grading and Lesions Segmentation System for Myopic Maculopathy Based on Color Fundus Photographs	Transl Vis Sci Technol	10.1167/tvst.11.6.16	Exclusion reason: Irrelevant;
308	A. Lawan; S. Hassan; E. P. Ifeanyichukwu; H. B. Yahaya; R. Y. Sani; S. G. Habib; A. Shuaib; O. Eme	2018	The astigmatic effect of pterygium in a Tertiary Hospital in Kano, Nigeria	Annals of African Medicine	10.4103/aam.aam_13_17	Exclusion reason: Irrelevant;
309	K. Singh; D. Yamada; G. Tearney	2017	Astigmatism corrected common path probe for optical coherence tomography	Lasers in Surgery and Medicine	10.1002/lsm.22554	Exclusion reason: Irrelevant;
310	C. S. Kee; L. F. Hung; Y. Qiao; E. L. Smith Iii	2003	Astigmatism in infant monkeys reared with cylindrical lenses	Vision Research	10.1016/S0042-6989(03)00469-3	Exclusion reason: Irrelevant;
311	C. S. Kee; L. F. Hung; Y. Qiao-Grider; R. Ramamirtham; E. L. Smith Iii	2005	Astigmatism in monkeys with experimentally induced myopia or hyperopia	Optometry and vision science		Exclusion reason: Irrelevant;
312	L. Vidal-Oliver; R. Gallego-Pinazo; R. Dolz-Marco	2024	Astigmatism Influences Quantitative and Qualitative Analysis in Optical Coherence Tomography Angiography Imaging	Translational Vision Science and Technology	10.1167/tvst.13.1.10	Exclusion reason: Irrelevant;
313	Z. Cao; F. Cui; S. Pei; B. Tu	2024	Astigmatism-Based Displacement Sensing for Curved Optical Surfaces	IEEE Transactions on Instrumentation and Measurement	10.1109/TIM.2024.3370775	Exclusion reason: Irrelevant;
314	S. H. Lee	2021	Astigmatism-based displacement sensor powered by deep neural networks	Sensors and Actuators A: Physical	https://doi.org/10.1016/j.sna.2021.112763	Exclusion reason: Irrelevant;
315	T. H. Blank; E. Naveh	2021	Asymmetric Association of Resources: Conditions under Which the Separation and Integration of Idea Generation and Implementation Support Product Innovation	IEEE Transactions on Engineering Management	10.1109/TEM.2019.2921826	Exclusion reason: Irrelevant;
316	T. S. Kang; B. J. Kim; K. Y. Nam; S. Lee; K. Kim; W. S. Lee; J. Kim; Y. S. Han	2022	Asymmetry between right and left fundus images identified using convolutional neural networks	Scientific Reports	10.1038/s41598-021-04323-3	Exclusion reason: Irrelevant;
317	T. S. Kang; W. Lee; S. H. Park; Y. S. Han	2022	Asymmetry between right and left optical coherence tomography images identified using convolutional neural networks	Scientific Reports	10.1038/s41598-022-14140-x	Exclusion reason: Irrelevant;
318	N. Patton; T. Aslam; T. MacGillivray; B. Dhillon; I. Constable	2006	Asymmetry of retinal arteriolar branch widths at junctions affects ability of formulae to predict trunk arteriolar widths	Investigative Ophthalmology and Visual Science	10.1167/iovs.05-1248	Exclusion reason: Irrelevant;
319	F. Girard; T. Hurtut; C. Kavalec; F. Cheriet	2021	Atlas-based score for automatic glaucoma risk stratification	Computerized Medical Imaging and Graphics	https://doi.org/10.1016/j.compmedimag.2020.101797	Exclusion reason: Irrelevant;
320	Y. Takayama; Y. Takami; K. Fukuda; T. Miyagawa; Y. Kagoshima	2018	Atmospheric coherent X-ray diffraction imaging for in situ structural analysis at SPring-8 Hyogo beamline BL24XU	Journal of Synchrotron Radiation	10.1107/S1600577518006410	Exclusion reason: Irrelevant;
321	Y. Kim; R. Hardisty; K. J. Marfurt	2019	Attribute selection in seismic facies classification: Application to a Gulf of Mexico 3D seismic survey and the Barnett Shale	Interpretation (United Kingdom)	10.1190/INT-2018-0246.1	Exclusion reason: Irrelevant;
322	M. Memarzadeh; M. Golparvar-Fard; J. C. Niebles	2013	Automated 2D detection of construction equipment and workers from site video streams using histograms of oriented gradients and colors	Automation in Construction	https://doi.org/10.1016/j.autcon.2012.12.002	Exclusion reason: Irrelevant;
323	V. G. Dhommati; K. K. Vupparaboina; K. Challa; S. Jana; A. Richhariya; J. C. Reddy	2018	Automated 2D-3D quantitative analysis of corneal graft detachment post DSAEK based on AS-OCT images	Computer Methods and Programs in Biomedicine	10.1016/j.cmpb.2018.10.003	Exclusion reason: Irrelevant;
324	X. Han; K. Steven; A. Qassim; H. N. Marshall; C. Bean; M. Tremeer; J. An; O. M. Siggs; P. Gharahkhani; J. E. Craig; A. W. Hewitt; M. Trzaskowski; S. MacGregor	2021	Automated AI labeling of optic nerve head enables insights into cross-ancestry glaucoma risk and genetic discovery in >280,000 images from UKB and CLSA	The American Journal of Human Genetics	https://doi.org/10.1016/j.ajhg.2021.05.005	Exclusion reason: Irrelevant;
325	J. Li; L. Zhu; R. Zhu; Y. Lu; X. Rong	2021	Automated analysis of choroidal sublayer morphologic features in myopic children using EDI-OCT by deep learning			Exclusion reason: Irrelevant;
326	T. Lu; J. M. Jorns; D. H. Ye; M. Patton; R. Fisher; A. Emmrich; T. G. Schmidt; T. Yen; B. Yu	2022	Automated assessment of breast margins in deep ultraviolet fluorescence images using texture analysis	Biomedical Optics Express	10.1364/BOE.464547	Exclusion reason: Irrelevant;
327	S. Faizal; C. A. Rajput; R. Tripathi; B. Verma; M. R. Prusty; S. S. Korade	2023	Automated cataract disease detection on anterior segment eye images using adaptive thresholding and fine tuned inception-v3 model	Biomedical Signal Processing and Control	https://doi.org/10.1016/j.bspc.2022.104550	Exclusion reason: Irrelevant;
328	M. Benyahya; A. Collen; S. Kechagia; N. A. Nijdam	2022	Automated city shuttles: Mapping the key challenges in cybersecurity, privacy and standards to future developments	Computers & Security	https://doi.org/10.1016/j.cose.2022.102904	Exclusion reason: Irrelevant;
329	K. Ito; T. H. Lye; Y. S. Dan; J. D. G. Yu; R. H. Silverman; J. Mamou; Q. V. Hoang	2022	Automated Classification and Detection of Staphyloma with Ultrasound Images in Pathologic Myopia Eyes	Ultrasound in Medicine and Biology	10.1016/j.ultrasmedbio.2022.06.010	Exclusion reason: Irrelevant;
330	A. Nishad; A. Upadhyay; R. B. Pachori; U. R. Acharya	2019	Automated classification of hand movements using tunable-Q wavelet transform based filter-bank with surface electromyogram signals	Future Generation Computer Systems	10.1016/j.future.2018.10.005	Exclusion reason: Irrelevant;
331	B. Fassbind; A. Langenbucher; A. Streich	2023	Automated cornea diagnosis using deep convolutional neural networks based on cornea topography maps			Exclusion reason: Irrelevant;
332	M. D. Twa; S. Parthasarathy; C. Roberts; A. M. Mahmoud; T. W. Raasch; M. A. Bullimore	2005	Automated decision tree classification of corneal shape	Optometry and vision science	10.1097/01.opx.0000192350.01045.6f	Exclusion reason: Irrelevant;
333	Y. M. Chan; E. Y. K. Ng; V. Jahmunah; J. E. W. Koh; S. L. Oh; W. S. Han; L. W. L. Yip; U. R. Acharya	2021	Automated detection of glaucoma using elongated quinary patterns technique with optical coherence tomography angiogram images	Biomedical Signal Processing and Control	10.1016/j.bspc.2021.102895	Exclusion reason: Irrelevant;
334	J. F. Assaf; H. Yazbeck; D. Reinstein; T. Archer; R. Assaf	2024	Automated Detection of Keratorefractive Laser Surgeries on Optical Coherence Tomography using Deep Learning	medRxiv	10.1101/2024.03.08.24304001.abstract	Exclusion reason: Irrelevant;
335	J. Li; L. Wang; Y. Gao; Q. Liang; L. Chen; X. Sun; H. Yang; Z. Zhao; L. Meng; S. Xue; Q. Du; Z. Zhang; C. Lv; H. Xu; Z. Guo; G. Xie; L. Xie	2022	Automated detection of myopic maculopathy from color fundus photographs using deep convolutional neural networks	Eye Vis (Lond)	10.1186/s40662-022-00285-3	Exclusion reason: Irrelevant;
336	Y. Liu; H. Xie; X. Zhao; J. Tang; Z. Yu; Z. Wu; R. Tian	2024	Automated detection of nine infantile fundus diseases and conditions in retinal images using a deep learning system	EPMA Journal	10.1007/s13167-024-00350-y	Exclusion reason: Irrelevant;
337	Z. Li; C. Guo; D. Nie; D. Lin; T. Cui; Y. Zhu; C. Chen; L. Zhao	2022	Automated detection of retinal exudates and drusen in ultra-widefield fundus images based on deep learning	Eye		Exclusion reason: Irrelevant;
338	M. Wagner; P. Scheibe; M. Francke; B. Zimmerling; K. Frey; M. Vogel; S. Luckhaus; P. Wiedemann; W. Kiess; F. G. Rauscher	2017	Automated detection of the choroid boundary within OCT image data using quadratic measure filters	Journal of Biomedical Optics	10.1117/1.JBO.22.2.025004	Exclusion reason: Irrelevant;
339	M. Chen; K. Jin; Y. Yan; X. Liu; X. Huang; Z. Gao	2022	Automated diagnosis of age‐related macular degeneration using multi‐modal vertical plane feature fusion via deep learning	Medical …	10.1002/mp.15541	Exclusion reason: Irrelevant;
340	H. S. Sandhu; M. Elmogy; A. T. Sharafeldeen	2020	Automated diagnosis of diabetic retinopathy using clinical biomarkers, optical coherence tomography, and optical coherence tomography angiography			Exclusion reason: Irrelevant;
341	S. Han; J. K. Lee; D. Lee; J. Lee	2024	Automated eyeball volume measurement based on CT images using neural network-based segmentation and simple estimation	Sci Rep	10.1038/s41598-024-64913-9	Exclusion reason: Irrelevant;
342	K. T. M. Han; P. Boonsieng; W. Kongprawechnon; P. Vejjanugraha; W. Ruengkitpinyo; T. Kondo	2022	An Automated Framework for Screening of Glaucoma using Cup-to-Disc Ratio and ISNT Rule with a Support Vector Machine	Trends in Sciences	10.48048/tis.2022.3971	Exclusion reason: Irrelevant;
343	N. P. Hegde; V. Sireesha; S. V. Kumar	2023	Automated Glaucoma Detection in Retinal Fundus Images Using Machine Learning Models			Exclusion reason: Irrelevant;
344	I. C. Campbell; B. Coudrillier; J. Mensah; R. L. Abel; C. R. Ethier	2015	Automated segmentation of the lamina cribrosa using Frangi's filter: A novel approach for rapid identification of tissue volume fraction and beam orientation in a trabeculated structure in the eye	Journal of the Royal Society Interface	10.1098/rsif.2014.1009	Exclusion reason: Irrelevant;
345	L. Wang; J. Gu; Y. Chen; Y. Liang; W. Zhang; J. Pu; H. Chen	2021	Automated segmentation of the optic disc from fundus images using an asymmetric deep learning network	Pattern Recognition	https://doi.org/10.1016/j.patcog.2020.107810	Exclusion reason: Irrelevant;
346	C. Muramatsu; Y. Hatanaka; T. Iwase; T. Hara; H. Fujita	2011	Automated selection of major arteries and veins for measurement of arteriolar-to-venular diameter ratio on retinal fundus images	Computerized Medical Imaging and Graphics	10.1016/j.compmedimag.2011.03.002	Exclusion reason: Irrelevant;
347	N. Nakamura; Y. Shimizu; T. Shinkawa; M. Nakata; B. Bammes; J. Zhang; W. Chiu	2010	Automated specimen search in cryo-TEM observation with DIFF-defocus imaging	Journal of Electron Microscopy	10.1093/jmicro/dfq009	Exclusion reason: Irrelevant;
348	G. Bueno; O. Déniz; M. D. M. Fernández-Carrobles; N. Vállez; J. Salido	2014	An automated system for whole microscopic image acquisition and analysis	Microscopy Research and Technique	10.1002/jemt.22391	Exclusion reason: Irrelevant;
349	I. Brilakis; M.-W. Park; G. Jog	2011	Automated vision tracking of project related entities	Advanced Engineering Informatics	https://doi.org/10.1016/j.aei.2011.01.003	Exclusion reason: Irrelevant;
350	D. Relan; M. Mokan; R. Relan	2023	An automatic AVR biomarker assessment system in retinal imaging	Multimedia Tools and Applications	10.1007/s11042-023-14865-5	Exclusion reason: Irrelevant;
351	U. Bhimavarapu; N. Chintalapudi; G. Battineni	2024	Automatic Detection and Classification of Hypertensive Retinopathy with Improved Convolution Neural Network and Improved SVM	Bioengineering	10.3390/bioengineering11010056	Exclusion reason: Irrelevant;
352	L. P. Cen; J. Ji; J. W. Lin; S. T. Ju; H. J. Lin; T. P. Li	2021	Automatic detection of 39 fundus diseases and conditions in retinal photographs using deep neural networks			Exclusion reason: Irrelevant;
353	W. Ding; Q. Wang; J. Zhu	2020	Automatic Detection of Dispersed Defects in Resin Eyeglass Based on Machine Vision Technology	IEEE Access	10.1109/ACCESS.2020.2978001	Exclusion reason: Irrelevant;
354	V. Raudonis; A. Kairys; R. Verkauskiene; J. Sokolovska; G. Petrovski; V. J. Balciuniene; V. Volke	2023	Automatic Detection of Microaneurysms in Fundus Images Using an Ensemble-Based Segmentation Method	Sensors	10.3390/s23073431	Exclusion reason: Irrelevant;
355	S. Morales; V. Naranjo; U. Angulo; M. Alcaniz	2013	Automatic detection of optic disc based on PCA and mathematical morphology	IEEE Transactions on Medical Imaging	10.1109/TMI.2013.2238244	Exclusion reason: Irrelevant;
356	H. Li; H. Li; J. Kang; Y. Feng; J. Xu	2020	Automatic detection of parapapillary atrophy and its association with children myopia			Exclusion reason: Irrelevant;
357	S. Dai; L. Chen; T. Lei; C. Zhou	2020	Automatic detection of pathological myopia and high myopia on fundus images	2020 IEEE International …		Exclusion reason: Irrelevant;
358	A. Septiarini; A. Harjoko; R. Pulungan; R. Ekantini	2018	Automatic detection of peripapillary atrophy in retinal fundus images using statistical features	Biomedical Signal Processing and Control	10.1016/j.bspc.2018.05.028	Exclusion reason: Irrelevant;
359	Y.-W. Tang; J. Ji; J.-W. Lin; J. Wang; Y. Wang; Z. Liu; Z. Hu; J.-F. Yang; T. K. Ng; M. Zhang; C. P. Pang; L.-P. Cen	2023	Automatic Detection of Peripheral Retinal Lesions From Ultrawide-Field Fundus Images Using Deep Learning	Asia-Pacific Journal of Ophthalmology	https://doi.org/10.1097/APO.0000000000000599	Exclusion reason: Irrelevant;
360	J. Dušek; M. Dostálek; J. Hozman; Z. Hromádka	2003	Automatic detection of Purkinje Images' horizontal coordinates	Lekar a Technika		Exclusion reason: Irrelevant;
361	K. Ren; Y. Hong	2014	The automatic detection system of flexible printed circuit board's defect in computer equipment based on picture processing and pattern recognition	Circuit World	10.1108/CW-06-2014-0021	Exclusion reason: Irrelevant;
362	S. Chakraborty; A. Nandy	2020	Automatic diagnosis of cerebral palsy gait using computational intelligence techniques: A low-cost multi-sensor approach	IEEE Transactions on Neural Systems and Rehabilitation Engineering	10.1109/TNSRE.2020.3028203	Exclusion reason: Irrelevant;
363	C. Wan; R. Hua; K. Li; X. Hong; D. Fang; W. Yang	2023	Automatic Diagnosis of Different Types of Retinal Vein Occlusion Based on Fundus Images	International Journal of Intelligent Systems	10.1155/2023/1587410	Exclusion reason: Irrelevant;
364	J. Jiang; X. Liu; K. Zhang; E. Long; L. Wang; W. Li	2017	Automatic diagnosis of imbalanced ophthalmic images using a cost-sensitive deep convolutional neural network		10.1186/s12938-017-0420-1	Exclusion reason: Irrelevant;
365	M. R. Morelande; D. R. Iskander; M. J. Collins; R. Franklin	2002	Automatic estimation of the corneal limbus in videokeratoscopy	IEEE Transactions on Biomedical Engineering	10.1109/TBME.2002.805481	Exclusion reason: Irrelevant;
366	D. Tan; J. Liu; S. Chen; R. Yao; Y. Li; S. Zhu; L. Li	2023	Automatic Evaluating of Multi-Phase Cranial CTA Collateral Circulation Based on Feature Fusion Attention Network Model	IEEE Transactions on Nanobioscience	10.1109/TNB.2023.3283049	Exclusion reason: Irrelevant;
367	A. Gruen; E. Baltsavias; O. Henricsson	1997	Automatic extraction of man-made objects from aerial and space images (II)			Exclusion reason: Irrelevant;
368	M. Liu; X. Chen; B. Wang	2021	Automatic focus method using interference fringes magnitudes in retinal optical coherence tomography	Optical Engineering	10.1117/1.OE.60.9.093101	Exclusion reason: Irrelevant;
369	P. Cabaleiro; J. de Moura; J. Novo; P. Charlón; M. Ortega	2019	Automatic identification and representation of the cornea–contact lens relationship using AS-OCT images	Sensors (Switzerland)	10.3390/s19235087	Exclusion reason: Irrelevant;
370	Y. Du; Q. Chen; Y. Fan; J. Zhu; J. He; H. Zou; D. Sun; B. Xin; D. Feng; M. Fulham; X. Wang; L. Wang; X. Xu	2021	Automatic identification of myopic maculopathy related imaging features in optic disc region via machine learning methods	J Transl Med	10.1186/s12967-021-02818-1	Exclusion reason: Irrelevant;
371	G. Jung; S. G. Jung; J. M. Cole	2023	Automatic materials characterization from infrared spectra using convolutional neural networks	Chemical Science	10.1039/d2sc05892h	Exclusion reason: Irrelevant;
372	G. Yang; K. Li; J. Yao; S. Chang; C. He; F. Lu	2023	Automatic measurement of anterior chamber angle parameters in AS-OCT images using deep learning	Biomedical Optics …		Exclusion reason: Irrelevant;
373	Z. Lu; J. Miao; J. Dong; S. Zhu; P. Wu; X. Wang; J. Feng	2023	Automatic Multilabel Classification of Multiple Fundus Diseases Based on Convolutional Neural Network With Squeeze-and-Excitation Attention	Translational Vision Science and Technology	10.1167/tvst.12.1.22	Exclusion reason: Irrelevant;
374	H. Mayer	1999	Automatic object extraction from aerial imagery - a survey focusing on buildings	Computer Vision and Image Understanding	10.1006/cviu.1999.0750	Exclusion reason: Irrelevant;
375	K. Park; J. Kim; J. Lee	2020	Automatic optic nerve head localization and cup-to-disc ratio detection using state-of-the-art deep-learning architectures			Exclusion reason: Irrelevant;
376	B. Shi; M. Patel; D. Yu; J. Yan; Z. Li; D. Petriw; T. Pruyn; K. Smyth; E. Passeport; R. J. D. Miller; J. Y. Howe	2022	Automatic quantification and classification of microplastics in scanning electron micrographs via deep learning	Science of The Total Environment	https://doi.org/10.1016/j.scitotenv.2022.153903	Exclusion reason: Irrelevant;
377	M. Guo; M. Zhao; A. M. Y. Cheong; H. Dai; A. K. C. Lam; Y. Zhou	2019	Automatic quantification of superficial foveal avascular zone in optical coherence tomography angiography implemented with deep learning	Visual Computing for Industry, Biomedicine, and Art	10.1186/s42492-019-0031-8	Exclusion reason: Irrelevant;
378	X. Zhang; M. Yan; B. Xie; H. Yang; H. Ma	2021	An automatic real-time bus schedule redesign method based on bus arrival time prediction	Advanced Engineering Informatics	https://doi.org/10.1016/j.aei.2021.101295	Exclusion reason: Irrelevant;
379	B. McGregor	1998	Automatic registration of images of pigmented skin lesions	Pattern Recognition	10.1016/S0031-3203(97)00107-6	Exclusion reason: Irrelevant;
380	T. Mapayi; J. R. Tapamo; S. Viriri; A. O. Adio	2016	Automatic retinal vessel detection and tortuosity measurement	Image Analysis and Stereology	10.5566/ias.1421	Exclusion reason: Irrelevant;
381	S. Matta; M. Lamard; P. H. Conze; A. Le Guilcher; V. Ricquebourg; A. A. Benyoussef; P. Massin; J. B. Rottier; B. Cochener; G. Quellec	2022	Automatic Screening for Ocular Anomalies Using Fundus Photographs	Optometry and vision science	10.1097/OPX.0000000000001845	Exclusion reason: Irrelevant;
382	C. H. Hsiao; Y. L. Huang; S. L. Tse; W. P. Hsia	2022	Automatic segment and quantify choroid layer in myopic eyes: Deep learning based model	Seminars in …	10.1080/08820538.2022.2036350	Exclusion reason: Irrelevant;
383	X. Xu; X. Wang; J. Lin; H. Xiong; M. Wang; H. Tan	2022	Automatic segmentation and measurement of choroid layer in high myopia for OCT imaging using deep learning	Journal of Digital …	10.1007/s10278-021-00571-x	Exclusion reason: Irrelevant;
384	H. Zhang; J. Yang; K. Zhou; F. Li; Y. Hu; Y. Zhao; C. Zheng; X. Zhang; J. Liu	2020	Automatic Segmentation and Visualization of Choroid in OCT with Knowledge Infused Deep Learning	IEEE Journal of Biomedical and Health Informatics	10.1109/JBHI.2020.3023144	Exclusion reason: Irrelevant;
385	W. P. Hsia; S. L. Tse; C. J. Chang; Y. L. Huang	2021	Automatic segmentation of choroid layer using deep learning on spectral domain optical coherence tomography			Exclusion reason: Irrelevant;
386	D. Alonso-Caneiro; S. A. Read; M. J. Collins	2013	Automatic segmentation of choroidal thickness in optical coherence tomography	Biomed Opt Express	10.1364/boe.4.002795	Exclusion reason: Irrelevant;
387	O. L. C. Mendes; D. R. Lucena; A. R. Lucena; T. S. Cavalcante; V. H. C. D. Albuquerque; M. Altaf; M. M. Hassan; A. R. Alexandria	2021	Automatic Segmentation of Macular Holes in Optical Coherence Tomography Images	IEEE Access	10.1109/ACCESS.2021.3092301	Exclusion reason: Irrelevant;
388	E. Goyanes; J. d. Moura; J. I. Fernández-Vigo	2024	Automatic simultaneous ciliary muscle segmentation and biomarker extraction in AS-OCT images using deep learning-based approaches			Exclusion reason: Irrelevant;
389	X. L. Huang; C. Z. Kim; S. H. Choi	2021	An Automatic Strabismus Screening Method with Corneal Light Reflex based on Image Processing	Journal of Korea Multimedia Society		Exclusion reason: Irrelevant;
390	H. Feng; J. Yu; Y. Huang; J. Cui; J. Qiao; Z. Wang; Z. Xie; K. Ren	2023	Automatic tracking method for submarine cables and pipelines of AUV based on side scan sonar	Ocean Engineering	https://doi.org/10.1016/j.oceaneng.2023.114689	Exclusion reason: Irrelevant;
391	Y. Peng; Z. Chen; W. Zhu; F. Shi; M. Wang; Y. Zhou; D. Xiang; X. Chen; F. Chen	2022	Automatic zoning for retinopathy of prematurity with semi-supervised feature calibration adversarial learning	Biomedical Optics Express	10.1364/BOE.447224	Exclusion reason: Irrelevant;
392	M. Yuvaraju; G. Sivapriya	2016	Automatically Detecting the Diseased Areas in Retina and Removal of Artefacts			Exclusion reason: Irrelevant;
393	R. K. Chopra	2022	Automating the eye examination using optical coherence tomography			Exclusion reason: Irrelevant;
394	C. C. Lee; C. H. Lin; T. C. Ko; C. F. Su	2024	Automation and miniaturization of optometry instrument based on the ANSI/ISEA Z87.1 standard	Optical Engineering	10.1117/1.OE.63.2.024106	Exclusion reason: Irrelevant;
395	T. Dorst; T. Schneider; S. Eichstädt; A. Schütze	2023	Automatisierte Toolbox für maschinelles Lernen unter Berücksichtigung von Messunsicherheiten	Technisches Messen	10.1515/teme-2022-0042	Exclusion reason: Irrelevant;
396	V. N. Murali; S. T. Birchfield	2012	Autonomous exploration using rapid perception of low-resolution image information	Autonomous Robots	10.1007/s10514-011-9262-z	Exclusion reason: Irrelevant;
397	H. Ali; G. Xiong; Q. Tianci; R. Kumar; X. Dong; Z. Shen	2024	Autonomous ship navigation with an enhanced safety collision avoidance technique	ISA Transactions	https://doi.org/10.1016/j.isatra.2023.10.019	Exclusion reason: Irrelevant;
398	A. Y. Mah-Som; J. Daw; D. Huynh; M. Wu; B. C. Creekmore; W. Burns; S. A. Skinner; Ø. L. Holla; M. F. Smeland; M. Planes; K. Uguen; S. Redon; T. Bierhals; T. Scholz; J. Denecke; M. A. Mensah; H. L. Sczakiel; H. Tichy; S. Verheyen; J. Blatterer; E. Schreiner; J. Thies; C. Lam; C. G. Spaeth; L. Pena; K. Ramsey; V. Narayanan; L. H. Seaver; D. Rodriguez; A. Afenjar; L. Burglen; E. B. Lee; T.-F. Chou; …	2023	An autosomal-dominant childhood-onset disorder associated with pathogenic variants in VCP	The American Journal of Human Genetics	https://doi.org/10.1016/j.ajhg.2023.10.007	Exclusion reason: Irrelevant;
399	D. Taufik; N. Hanafiah	2021	Autovat: an automated visual acuity test using spoken digit recognition with MEL frequency cepstral coefficients and convolutional neural network	Procedia Computer Science		Exclusion reason: Irrelevant;
400	J. Zatarain Salazar; P. M. Reed; J. D. Quinn; M. Giuliani; A. Castelletti	2017	Balancing exploration, uncertainty and computational demands in many objective reservoir optimization	Advances in Water Resources	10.1016/j.advwatres.2017.09.014	Exclusion reason: Irrelevant;
401	J. Zhang; H. Yong; N. Lv	2023	Balancing Productivity and Sustainability: Insights into Cultivated Land Use Efficiency in Arid Region of Northwest China	Journal of the Knowledge Economy	10.1007/s13132-023-01652-8	Exclusion reason: Irrelevant;
402	M. Yu; Q. Zhang; D. Yang	2008	Bankruptcy in long-term investments	Quantitative Finance	10.1080/14697680802039857	Exclusion reason: Irrelevant;
403	C. Seifert	2018	The barriers for voluntary environmental management systems-The case of EMAS in hospitals	Sustainability (Switzerland)	10.3390/su10051420	Exclusion reason: Irrelevant;
404	F. A. Vera-Diaz; A. Jnawali; A. Panorgias; P. J. Bex; K. L. Kerber	2023	Baseline metrics that may predict future myopia in young children	Ophthalmic and Physiological Optics	10.1111/opo.13113	Exclusion reason: Irrelevant;
405	B. Rohrer; J. Tao; W. K. Stell	1997	Basic fibroblast growth factor, its high- and low-affinity receptors, and their relationship to form-deprivation myopia in the chick	Neuroscience	10.1016/S0306-4522(97)00042-0	Exclusion reason: Irrelevant;
406	J. R. Kasprzyk; P. M. Reed; D. M. Hadka	2016	Battling Arrow's Paradox to discover robust water management alternatives	Journal of Water Resources Planning and Management	10.1061/(ASCE)WR.1943-5452.0000572	Exclusion reason: Irrelevant;
407	L. A. Lesmes; Z. L. Lu; J. Baek; T. D. Albright	2010	Bayesian adaptive estimation of the contrast sensitivity function: The quick CSF method	Journal of Vision	10.1167/10.3.17	Exclusion reason: Irrelevant;
408	Y. F. Wang; T. H. Fan	2012	Bayesian analysis of the structural equation models with application to a longitudinal myopia trial	Statistics in Medicine	10.1002/sim.4378	Exclusion reason: Irrelevant;
409	T. H. Fan; G. T. Wang	2015	Bayesian model averaging in longitudinal regression models with AR(1) errors with application to a myopia data set	Journal of Statistical Computation and Simulation	10.1080/00949655.2014.891205	Exclusion reason: Irrelevant;
410	O. Nestares; R. Navarro; B. Antona	2003	Bayesian model of Snellen visual acuity	Journal of the Optical Society of America A: Optics and Image Science, and Vision	10.1364/JOSAA.20.001371	Exclusion reason: Irrelevant;
411	T. H. Fan; Y. F. Wang	2023	Bayesian model selection for structural equation models for myopia data	Communications in Statistics: Simulation and Computation	10.1080/03610918.2022.2048025	Exclusion reason: Irrelevant;
412	U. Chanda; P. Goyal	2020	A Bayesian network model on the interlinkage between Socially Responsible HRM, employee satisfaction, employee commitment and organizational performance	Journal of Management Analytics	10.1080/23270012.2019.1650670	Exclusion reason: Irrelevant;
413	V. Picheny; M. Binois; A. Habbal	2019	A Bayesian optimization approach to find Nash equilibria	Journal of Global Optimization	10.1007/s10898-018-0688-0	Exclusion reason: Irrelevant;
414	T. Ishiyama; K. Nozawa; T. Nishida; T. Suemasu; K. Toko	2024	Bayesian optimization-driven enhancement of the thermoelectric properties of polycrystalline III-V semiconductor thin films	NPG Asia Materials	10.1038/s41427-024-00536-w	Exclusion reason: Irrelevant;
415	R. van Dijk; D. Kalisvaart; J. Cnossen; C. S. Smith	2023	Bayesian posterior density estimation reveals degeneracy in three-dimensional multiple emitter localization	Scientific Reports	10.1038/s41598-023-49101-5	Exclusion reason: Irrelevant;
416	G. Ainslie	2005	A bazaar of opinions mostly fit within picoeconomics	Behavioral and Brain Sciences	10.1017/S0140525X05370117	Exclusion reason: Irrelevant;
417	D. López; S. Ramírez-Gallego; S. García; N. Xiong; F. Herrera	2021	BELIEF: A distance-based redundancy-proof feature selection method for Big Data	Information Sciences	https://doi.org/10.1016/j.ins.2020.12.082	Exclusion reason: Irrelevant;
418	Y. Zhou; B. Wang; L. Huang; S. Cui; L. Shao	2021	A Benchmark for Studying Diabetic Retinopathy: Segmentation, Grading, and Transferability	IEEE Transactions on Medical Imaging	10.1109/TMI.2020.3037771	Exclusion reason: Irrelevant;
419	Y. Li; U. Mansmann; S. Du; R. Hornung	2022	Benchmark study of feature selection strategies for multi-omics data	BMC Bioinformatics	10.1186/s12859-022-04962-x	Exclusion reason: Irrelevant;
420	X. Xia; Y. Li; G. Xiao; K. Zhan; J. Yan; C. Cai; Y. Fang; G. Huang	2024	Benchmarking deep models on retinal fundus disease diagnosis and a large-scale dataset	Signal Processing: Image Communication	https://doi.org/10.1016/j.image.2024.117151	Exclusion reason: Irrelevant;
421	R. Shi; S. Liu; X. Xu; Z. Ye; J. Yang; Q. Le; J. Qiu; L. Tian; A. Wei; K. Shan; C. Zhao; X. Sun; X. Zhou; J. Hong	2024	Benchmarking four large language models’ performance of addressing Chinese patients' inquiries about dry eye disease: A two-phase study	Heliyon	https://doi.org/10.1016/j.heliyon.2024.e34391	Exclusion reason: Irrelevant;
422	Z. W. Lim; K. Pushpanathan; S. M. E. Yew; Y. Lai; C.-H. Sun; J. S. H. Lam; D. Z. Chen; J. H. L. Goh; M. C. J. Tan; B. Sheng; C.-Y. Cheng; V. T. C. Koh; Y.-C. Tham	2023	Benchmarking large language models’ performances for myopia care: a comparative analysis of ChatGPT-3.5, ChatGPT-4.0, and Google Bard	EBioMedicine	https://doi.org/10.1016/j.ebiom.2023.104770	Exclusion reason: Irrelevant;
423	M. Butkiewicz; E. W. Lowe; R. Mueller; J. L. Mendenhall; P. L. Teixeira; C. D. Weaver; J. Meiler	2013	Benchmarking ligand-based virtual high-throughput screening with the pubchem database	Molecules	10.3390/molecules18010735	Exclusion reason: Irrelevant;
424	R. J. Urbanowicz; R. S. Olson; P. Schmitt; M. Meeker; J. H. Moore	2018	Benchmarking relief-based feature selection methods for bioinformatics data mining	Journal of Biomedical Informatics	10.1016/j.jbi.2018.07.015	Exclusion reason: Irrelevant;
425	A. Saporta; X. Gui; A. Agrawal; A. Pareek; S. Q. H. Truong; C. D. T. Nguyen; V. D. Ngo; J. Seekins; F. G. Blankenberg; A. Y. Ng; M. P. Lungren; P. Rajpurkar	2022	Benchmarking saliency methods for chest X-ray interpretation	Nature Machine Intelligence	10.1038/s42256-022-00536-x	Exclusion reason: Irrelevant;
426	S. B. Tsai; W. Wu; S. Ma; C. H. Wu; B. Zhou	2020	Benchmarking, knowledge inertia, and knowledge performance in different network structures	Enterprise Information Systems	10.1080/17517575.2019.1698059	Exclusion reason: Irrelevant;
427	J. Khuntia; A. Kathuria; T. J. V. Saldanha; B. R. Konsynski	2019	Benefits of IT-Enabled Flexibilities for Foreign versus Local Firms in Emerging Economies	Journal of Management Information Systems	10.1080/07421222.2019.1628906	Exclusion reason: Irrelevant;
428	R. Rouhi; M. Jafari; S. Kasaei; P. Keshavarzian	2015	Benign and malignant breast tumors classification based on region growing and CNN segmentation	Expert Systems with Applications	https://doi.org/10.1016/j.eswa.2014.09.020	Exclusion reason: Irrelevant;
429	G. Qu; L. Ren; G. Liu; Y. Zhang; S. K. Lau; M. Zhan; M. Yan	2024	The best college classroom light environments have changed: Attributed to the public health issue of decreased sensitivity to students’ eyesight	Energy and Buildings	10.1016/j.enbuild.2024.113948	Exclusion reason: Irrelevant;
430	V. Röggla; A. Langenbucher; C. Leydolt; D. Schartmüller; L. Schwarzenbacher; P. Hoffmann; R. Menapace	2023	Best fit formula approach in delayed sequential bilateral cataract surgery	Clinical and Experimental Ophthalmology	10.1111/ceo.14261	Exclusion reason: Irrelevant;
431	G. P. Zhao; H. T. Zhai; H. Z. Xiang; L. M. Wu; Q. O. Chen; C. Chen; M. Zhou	2023	Biomechanical study of cornea response under orthokeratology lens therapy: A finite element analysis	International Journal for Numerical Methods in Biomedical Engineering	10.1002/cnm.3691	Exclusion reason: Irrelevant;
432	B. S. Liu; M. Liao; W. L. Wagner; H. A. Khalil; Z. Chen; M. Ackermann; S. J. Mentzer	2023	Biomechanics of a Plant-Derived Sealant for Corneal Injuries	Translational Vision Science and Technology	10.1167/tvst.12.5.20	Exclusion reason: Irrelevant;
433	A. Karimi; S. M. Rahmati; R. Razaghi; J. Crawford Downs; T. S. Acott; R. K. Wang; M. Johnstone	2022	Biomechanics of human trabecular meshwork in healthy and glaucoma eyes via dynamic Schlemm's canal pressurization	Computer Methods and Programs in Biomedicine	10.1016/j.cmpb.2022.106921	Exclusion reason: Irrelevant;
434	A. Karimi; N. Meimani; R. Razaghi; S. M. Rahmati; K. Jadidi; M. Rostami	2018	Biomechanics of the healthy and keratoconic corneas: A combination of the clinical data, finite element analysis, and artificial neural network	Current Pharmaceutical Design	10.2174/1381612825666181224123939	Exclusion reason: Irrelevant;
435	M. Li; X. Lu; X. Wang; S. Lu; N. Zhong	2016	Biomedical classification application and parameters optimization of mixed kernel SVM based on the information entropy particle swarm optimization	Computer Assisted Surgery	10.1080/24699322.2016.1240300	Exclusion reason: Irrelevant;
436	Z. Zhuo	2015	Biomedical imaging informatics in ocular disease diagnosis			Exclusion reason: Irrelevant;
437	F. L. Bookstein	1996	Biometrics, biomathematics and the morphometric synthesis	Bulletin of Mathematical Biology	https://doi.org/10.1016/0092-8240(95)00329-0	Exclusion reason: Irrelevant;
438	E. Pravatà; A. Diociasi; R. Navarra; L. Carmisciano; M. P. Sormani; L. Roccatagliata; A. Chincarini; A. Ossola; A. Cardia; A. Cianfoni; A. Kaelin-Lang; C. Gobbi; C. Zecca	2024	Biometry extraction and probabilistic anatomical atlas of the anterior Visual Pathway using dedicated high-resolution 3-D MRI	Scientific Reports	10.1038/s41598-023-50980-x	Exclusion reason: Irrelevant;
439	J. M. Sparrow; A. J. Bron; N. A. P. Brown; H. A. W. Neil	1992	Biometry of the crystalline lens in late onset diabetes: The importance of diabetic type	British Journal of Ophthalmology	10.1136/bjo.76.7.428	Exclusion reason: Irrelevant;
440	U. Bhutani; N. Dey; S. K. Chowdhury; N. Waghmare; R. D. Mahapatra; K. Selvakumar; A. Chandru; T. Bhowmick; P. Agrawal	2024	Biopolymeric corneal lenticules by digital light processing based bioprinting: a dynamic substitute for corneal transplant	Biomedical Materials (Bristol)	10.1088/1748-605X/ad3312	Exclusion reason: Irrelevant;
441	J. Dias-Ferreira; L. Ribeiro; H. Akillioglu; P. Neves; M. Onori	2018	BIOSOARM: a bio-inspired self-organising architecture for manufacturing cyber-physical shopfloors	Journal of Intelligent Manufacturing	10.1007/s10845-016-1258-2	Exclusion reason: Irrelevant;
442	M. K. Bednar; J. D. Westphal; M. L. McDonald	2022	Birds of a feather flock (even more) together: An intergroup relations perspective on how #MeToo-related media coverage affects the evaluation of prospective corporate directors	Strategic Management Journal	10.1002/smj.3405	Exclusion reason: Irrelevant;
443	S. Sugiyama; Y. J. Hong; D. Kasaragod; S. Makita; S. Uematsu; Y. Ikuno; M. Miura; Y. Yasuno	2015	Birefringence imaging of posterior eye by multi-functional jones matrix optical coherence tomography	Biomedical Optics Express	10.1364/BOE.6.004951	Exclusion reason: Irrelevant;
444	K. Naeser; J. O. Hjortdal	1999	Bivariate analysis of surgically induced regular astigmatism. Mathematical analysis and graphical display	Ophthalmic and Physiological Optics	10.1111/j.1475-1313.1999.00404.x	Exclusion reason: Irrelevant;
445	A. Kuppa; S. Grzonkowski; M. R. Asghar	2019	Black box attacks on deep anomaly detectors	Proceedings of the 14th …	10.1145/3339252.3339266	Exclusion reason: Irrelevant;
446	S. Culley; S. Noble; A. Yates; M. Timbs; S. Westra; H. R. Maier; M. Giuliani; A. Castelletti	2016	A bottom-up approach to identifying the maximum operational adaptive capacity of water resource systems to a changing climate	Water Resources Research	10.1002/2015WR018253	Exclusion reason: Irrelevant;
447	I. G. Tsoulos; A. Tzallas; E. Karvounis; D. Tsalikakis	2023	Bound the Parameters of Neural Networks Using Particle Swarm Optimization	Computers	10.3390/computers12040082	Exclusion reason: Irrelevant;
448	J. Jiang; Q. Zhang	2023	Boundary spanning strategy and tacit knowledge recombination: Analysis of joint-patent networks of patent-intensive firms	Managerial and Decision Economics	10.1002/mde.3897	Exclusion reason: Irrelevant;
449	R. Chandapura; M. Q. Salomão; R. Ambrósio; R. Swarup; R. Shetty; A. Sinha Roy	2019	Bowman's topography for improved detection of early ectasia	Journal of Biophotonics	10.1002/jbio.201900126	Exclusion reason: Irrelevant;
450	J. He; Y. Zhu; J. Aa; P. F. Smith; D. De Ridder; G. Wang; Y. Zheng	2017	Brain metabolic changes in rats following acoustic trauma	Frontiers in Neuroscience	10.3389/fnins.2017.00148	Exclusion reason: Irrelevant;
451	O. Franzén	1994	Brain Potential Correlates of Supraliminal Contrast Functions and Defocus	International Journal of Human-Computer Interaction	10.1080/10447319409526088	Exclusion reason: Irrelevant;
452	Z. F. Mohammed; D. J. Mussa	2024	Brain tumour classification using BoF-SURF with filter-based feature selection methods	Multimedia Tools and Applications	10.1007/s11042-024-18171-6	Exclusion reason: Irrelevant;
453	Y. Niu; W. Wen; S. Wang; S. Li	2023	Breaking barriers to innovation: The power of digital transformation	Finance Research Letters	https://doi.org/10.1016/j.frl.2022.103457	Exclusion reason: Irrelevant;
454	H. Su; G. Tian; Y. Li; S. Wang; C. Xue; X. Feng; J. Wang	2023	Breaking the stiffness limit of Mg alloys by forming hard AlX particles and activating non-basal slip	Journal of Alloys and Compounds	10.1016/j.jallcom.2023.169249	Exclusion reason: Irrelevant;
455	Y. Zhang; W. Yang	2022	Breakthrough invention and problem complexity: Evidence from a quasi-experiment	Strategic Management Journal	10.1002/smj.3431	Exclusion reason: Irrelevant;
456	D. L. Medin; M. H. Bazerman	1999	Broadening behavioral decision research: Multiple levels of cognitive processing	Psychonomic Bulletin and Review	10.3758/BF03212961	Exclusion reason: Irrelevant;
457	D. Samaha; L. Michaud	2021	Bruch Membrane Opening Minimum Rim Width Changes During Scleral Lens Wear	Eye and Contact Lens	10.1097/ICL.0000000000000750	Exclusion reason: Irrelevant;
458	M. Gräf; Q. Alhammouri; C. Vieregge; B. Lorenz	2011	The Brückner transillumination test: limited detection of small-angle esotropia	Ophthalmology		Exclusion reason: Irrelevant;
459	Z. Lv; Z. Zhang	2012	Build 3D scanner system based on binocular stereo vision	Journal of Computers	10.4304/jcp.7.2.399-404	Exclusion reason: Irrelevant;
460	Q. Long; X. Cao; A. Bian; Y. Li	2016	C3a Increases VEGF and Decreases PEDF mRNA Levels in Human Retinal Pigment Epithelial Cells	BioMed Research International	10.1155/2016/6958752	Exclusion reason: Irrelevant;
461	M. Grammatikopoulou; E. Flouty; A. Kadkhodamohammadi; G. Quellec; A. Chow; J. Nehme; I. Luengo; D. Stoyanov	2021	CaDIS: Cataract dataset for surgical RGB-image segmentation	Medical Image Analysis	https://doi.org/10.1016/j.media.2021.102053	Exclusion reason: Irrelevant;
462	B. M. Momanyi; H. Zulfiqar; B. K. Grace-Mercure; Z. Ahmed; H. Ding; H. Gao; F. Liu	2023	CFNCM: Collaborative filtering neighborhood-based model for predicting miRNA-disease associations	Computers in Biology and Medicine	10.1016/j.compbiomed.2023.107165	Exclusion reason: Irrelevant;
463	D. Tripathi; B. R. Reddy; A. K. Shukla	2022	CFR: collaborative feature ranking for improving the performance of credit scoring data classification	Computing	10.1007/s00607-021-01005-w	Exclusion reason: Irrelevant;
464	T. Liu; M. Shen; L. Huang; Y. Xiang; H. Li; Y. Zhang; Y. Wang	2020	Characterization of hyperelastic mechanical properties for youth corneal anterior central stroma based on collagen fibril crimping constitutive model	Journal of the Mechanical Behavior of Biomedical Materials	10.1016/j.jmbbm.2019.103575	Exclusion reason: Irrelevant;
465	E. C. Duvvuri; V. K. Minchula; S. K. Pittala; S. R. Gottapu	2022	Characterization of Proposed Iterative Hyperbolic Localization Solution using Statistical Studies	International Journal of Engineering Trends and Technology	10.14445/22315381/IJETT-V70I6P223	Exclusion reason: Irrelevant;
466	D. A. Gutiérrez-Hernández; M. S. Gómez-Díaz; F. J. Casillas-Rodríguez; E. Ovalle-Magallanes	2024	Characterization of Pupillary Light Response through Low-Cost Pupillometry and Machine Learning Techniques	Eng	10.3390/eng5020059	Exclusion reason: Irrelevant;
467	L. N. Thibos; D. L. Still; A. Bradley	1996	Characterization of spatial aliasing and contrast sensitivity in peripheral vision	Vision Research	10.1016/0042-6989(95)00109-D	Exclusion reason: Irrelevant;
468	L. Stuermer; R. Martin	2022	Characterization of technologies in digital health applied in vision care	Journal of Optometry	https://doi.org/10.1016/j.optom.2022.09.005	Exclusion reason: Irrelevant;
469	C. B. Kim; G. W. Armstrong	2022	Characterizing Infectious Keratitis Using Artificial Intelligence	International Ophthalmology Clinics		Exclusion reason: Irrelevant;
470	D. N. Sayah; I. Garg; R. Katz; Y. Zhu; Y. Cui; R. Zeng; R. Tandias; J. Y. Moon; F. Vingopoulos; H. E. Wescott; G. Baldwin; K. Wang; T. Elze; C. A. Ludwig; D. G. Vavvas; J. W. Miller; D. Husain; L. A. Kim; N. A. Patel; J. B. Miller	2023	Characterizing Macular Neovascularization in Myopic Macular Degeneration and Age-Related Macular Degeneration Using Swept Source OCTA	Clinical Ophthalmology	10.2147/OPTH.S440575	Exclusion reason: Irrelevant;
471	M. Yu; W. Hao; M. Wang; Z. Ruan; Z. Li; C. Xiang; L. Wang; Y. Hu; X. Yang	2024	Characterizing Retinal Sensitivity and Structure in Congenital Stationary Night Blindness: A Combined Microperimetry and OCT Study	Investigative Ophthalmology and Visual Science	10.1167/iovs.65.6.35	Exclusion reason: Irrelevant;
472	M. Mahjoob; J. Heravian Shandiz; A. Mirzajani; M. Behboodi; H. Sharini; N. Nakhjavanpour; A. Foroutannia	2024	Characterizing the Visual Cortex Function in Cognitive Task-Induced Mental Load: An Functional Magnetic Resonance Imaging Study	Brain Connectivity	10.1089/brain.2023.0049	Exclusion reason: Irrelevant;
473	C. K. Singh; L. Tupikina; F. Lécuyer; M. Starnini; M. Santolini	2024	Charting mobility patterns in the scientific knowledge landscape	EPJ Data Science	10.1140/epjds/s13688-024-00451-8	Exclusion reason: Irrelevant;
474		2024	Chinese expert consensus on the diagnosis and treatment of asthenopia (2024)	Chinese Journal of Ophthalmology	10.3760/cma.j.cn112142-20231226-00309	Exclusion reason: Irrelevant;
475	R. K. Jessup; J. R. Busemeyer; E. Dimperio; J. Homer; A. Phillips	2022	Choice Is a Tricky Thing: Integrating Sophisticated Choice Models With Learning Processes to Better Account for Complex Choice Behavior	Decision	10.1037/dec0000171	Exclusion reason: Irrelevant;
476	J. Li; Y. Dai; Z. Mu; Z. Wang; J. Meng; T. Meng; J. Wang	2024	Choice of refractive surgery types for myopia assisted by machine learning based on doctors’ surgical selection data	BMC Medical Informatics and Decision Making	10.1186/s12911-024-02451-0	Exclusion reason: Irrelevant;
477	W. Cheng; Y. Song; F. Lin; L. Jin; Z. Wang; J. B. Jonas; W. Wang; X. Zhang	2022	Choriocapillaris Flow Deficits in Normal Chinese Imaged by Swept-Source Optical Coherence Tomographic Angiography	American Journal of Ophthalmology	10.1016/j.ajo.2021.09.018	Exclusion reason: Irrelevant;
478	M. Li; J. Zhou; Q. Chen; H. Zou; J. He; J. Zhu	2022	Choroid automatic segmentation and thickness quantification on swept-source optical coherence tomography images of highly myopic patients			Exclusion reason: Irrelevant;
479	F. He; R. K. M. Chun; Z. Qiu; S. Yu; Y. Shi; C. H. To; X. Chen	2021	Choroid Segmentation of Retinal OCT Images Based on CNN Classifier and l2 - Lq Fitter	Computational and Mathematical Methods in Medicine	10.1155/2021/8882801	Exclusion reason: Irrelevant;
480	F. Kuhn; R. Morris; V. Mester	2001	Choroidal detachment and expulsive choroidal hemorrhage	Ophthalmology Clinics of North America	10.1016/S0896-1549(05)70263-7	Exclusion reason: Irrelevant;
481	Q. Yan; Y. Ma; W. Wu; L. Mou; W. Huang; J. Cheng; Y. Zhao	2024	Choroidal Layer Analysis in OCT images via Ambiguous Boundary-aware Attention	Computers in Biology and Medicine	https://doi.org/10.1016/j.compbiomed.2024.108386	Exclusion reason: Irrelevant;
482	W. Wu; Y. Gong; H. Hao; J. Zhang; P. Su; Q. Yan; Y. Ma; Y. Zhao	2022	Choroidal layer segmentation in OCT images by a boundary enhancement network	Front Cell Dev Biol	10.3389/fcell.2022.1060241	Exclusion reason: Irrelevant;
483	E. Corbelli; R. Sacconi; L. A. De Vitis; A. Carnevali; A. Rabiolo; L. Querques; F. Bandello; G. Querques	2016	Choroidal round hyporeflectivities in geographic atrophy	PLoS One	10.1371/journal.pone.0166968	Exclusion reason: Irrelevant;
484	C. B. Robbins; D. S. Grewal; A. C. Thompson; J. H. Powers; S. Soundararajan; H. Y. Koo; S. P. Yoon; B. W. Polascik; A. Liu; R. Agrawal; S. Fekrat	2021	Choroidal Structural Analysis in Alzheimer Disease, Mild Cognitive Impairment, and Cognitively Healthy Controls	American Journal of Ophthalmology	10.1016/j.ajo.2020.09.049	Exclusion reason: Irrelevant;
485	Y. Komuku; A. Ide; H. Fukuyama; H. Masumoto; H. Tabuchi; T. Okadome; F. Gomi	2020	Choroidal thickness estimation from colour fundus photographs by adaptive binarisation and deep learning, according to central serous chorioretinopathy status	Scientific Reports	10.1038/s41598-020-62347-7	Exclusion reason: Irrelevant;
486	E. A. Maul; D. S. Friedman; D. S. Chang; M. V. Boland; P. Y. Ramulu; H. D. Jampel; H. A. Quigley	2011	Choroidal thickness measured by spectral domain optical coherence tomography: Factors affecting thickness in glaucoma patients	Ophthalmology	10.1016/j.ophtha.2011.01.016	Exclusion reason: Irrelevant;
487	L. N. Ayton; R. H. Guymer; C. D. Luu	2013	Choroidal thickness profiles in retinitis pigmentosa	Clinical and Experimental Ophthalmology	10.1111/j.1442-9071.2012.02867.x	Exclusion reason: Irrelevant;
488	M. Guler Alis; A. Alis	2021	Choroidal vascularity index in adults with different refractive status	Photodiagnosis and Photodynamic Therapy	10.1016/j.pdpdt.2021.102533	Exclusion reason: Irrelevant;
489	N. Kakiuchi; S. Sonoda; H. Terasaki; H. Shiihara; M. Egawa; Y. Mitamura; T. Sakamoto	2019	Choroidal Vasculature from Ultra-Widefield Images without Contrast Dye and Its Application to Vogt-Koyanagi-Harada Disease	Ophthalmol Retina	10.1016/j.oret.2018.09.005	Exclusion reason: Irrelevant;
490	K. Huang; N. Su; X. Ma; M. Li; J. Yang; S. Yuan; Y. Liu; Q. Chen	2023	Choroidal vessel segmentation in SD-OCT with 3D Shape-aware Adversarial Networks	Biomedical Signal Processing and Control	https://doi.org/10.1016/j.bspc.2023.104982	Exclusion reason: Irrelevant;
491	J. Engelmann; J. Burke; C. Hamid; M. Reid-Schachter; D. Pugh; N. Dhaun; D. Moukaddem; L. Gray; N. Strang; P. McGraw; A. Storkey; P. J. Steptoe; S. King; T. MacGillivray; M. O. Bernabeu; I. J. C. MacCormick	2024	Choroidalyzer: An Open-Source, End-to-End Pipeline for Choroidal Analysis in Optical Coherence Tomography	Investigative Ophthalmology and Visual Science	10.1167/iovs.65.6.6	Exclusion reason: Irrelevant;
492	M. Santarossa; A. Tatli; C. von der Burchard; J. Andresen; J. Roider; H. Handels; R. Koch	2022	Chronological Registration of OCT and Autofluorescence Findings in CSCR: Two Distinct Patterns in Disease Course	Diagnostics	10.3390/diagnostics12081780	Exclusion reason: Irrelevant;
493	D. Iacobucci	2019	A chronology of health care marketing research	Foundations and Trends in Marketing	10.1561/1700000060	Exclusion reason: Irrelevant;
494	D. Kaphle; K. L. Schmid; L. N. Davies; M. Suheimat; D. A. Atchison	2022	Ciliary Muscle Dimension Changes With Accommodation Vary in Myopia and Emmetropia	Investigative Ophthalmology and Visual Science	10.1167/iovs.63.6.24	Exclusion reason: Irrelevant;
495	B. Kudsieh; J. I. Fernández-Vigo; H. Shi; L. De Pablo Gómez de Liaño; J. M. Ruiz-Moreno; J. García-Feijóo; J. Á. Fernández-Vigo	2020	Ciliary muscle dimensions measured by swept-source optical coherence tomography in eyes with primary open-angle glaucoma and healthy eyes	International Ophthalmology	10.1007/s10792-020-01405-5	Exclusion reason: Irrelevant;
496	J. Yu; H. Zhang; P. Han; X. Jiang; J. Li; B. Li; S. Yang; C. He; S. Mao; Y. Dang; X. Xiang	2024	Circle-seq based method for eccDNA synthesis and its application as a canonical promoter independent vector for robust microRNA overexpression	Computational and Structural Biotechnology Journal	10.1016/j.csbj.2023.12.019	Exclusion reason: Irrelevant;
497	L. Zhang; X. Yu; N. Hong; Y. Xia; X. Zhang; L. Wang; C. Xie; F. Dong; J. Tong; Y. Shen	2024	CircRNA expression profiles and regulatory networks in the vitreous humor of people with high myopia	Experimental Eye Research	10.1016/j.exer.2024.109827	Exclusion reason: Irrelevant;
498	J. Meyerov; Y. Deng; L. Busija; S. E. Skalicky	2022	Circular Contrast Perimetry via Web Application: A Patient Appraisal and Comparison to Standard Automated Perimetry	Ophthalmology Science	https://doi.org/10.1016/j.xops.2022.100172	Exclusion reason: Irrelevant;
499	Y. Ando; H. Keino; M. Inoue; K. Hirota; H. Takahashi; K. Sano; T. Koto; T. Sato; M. Takeuchi; A. Hirakata	2022	Circulating Vitreous microRNA as Possible Biomarker in High Myopic Eyes with Macular Hole	International Journal of Molecular Sciences	10.3390/ijms23073647	Exclusion reason: Irrelevant;
500	B. Schwartz	1994	Circulatory defects of the optic disk and retina in ocular hypertension and high pressure open-angle glaucoma	Survey of Ophthalmology	10.1016/0039-6257(94)90044-2	Exclusion reason: Irrelevant;
501	S. Y. Hsu; T. W. Chien; Y. T. Yeh; S. C. Kuo	2022	Citation trends in ophthalmology articles and keywords in mainland China, Hong Kong, and Taiwan since 2013 using temporal bar graphs (TBGs) Bibliometric analysis	Medicine (United States)	10.1097/MD.0000000000032392	Exclusion reason: Irrelevant;
502	P. T. Collins	2018	Civil-military 'legal' relations: Where to from here?	International Humanitarian Law Series		Exclusion reason: Irrelevant;
503	G. Rizzo; N. Fanizzi; C. d'Amato	2020	Class expression induction as concept space exploration: From DL-FOIL to DL-FOCL	Future Generation Computer Systems	10.1016/j.future.2020.02.071	Exclusion reason: Irrelevant;
504	S. S. Tirumala; A. Narayanan	2019	Classification and diagnostic prediction of prostate cancer using gene expression and artificial neural networks	Neural Computing and Applications	10.1007/s00521-018-3589-8	Exclusion reason: Irrelevant;
505	P. S. Nayak		Classification and Forecasting of Bollywood Movies by Commercial Success using Back-Propagation Neural Network model			Exclusion reason: Irrelevant;
506	K. Akash; W. L. Hu; N. Jain; T. Reid	2018	A classification model for sensing human trust in machines using EEG and GSR	ACM Transactions on Interactive Intelligent Systems	10.1145/3132743	Exclusion reason: Irrelevant;
507	M. Vashkevich; Y. Rushkevich	2021	Classification of ALS patients based on acoustic analysis of sustained vowel phonations	Biomedical Signal Processing and Control	10.1016/j.bspc.2020.102350	Exclusion reason: Irrelevant;
508	G. F. Roberto; M. Z. Nascimento; A. S. Martins; T. A. A. Tosta; P. R. Faria; L. A. Neves	2019	Classification of breast and colorectal tumors based on percolation of color normalized images	Computers and Graphics (Pergamon)	10.1016/j.cag.2019.08.008	Exclusion reason: Irrelevant;
509	B. Sun; X. Wang; J. Mao; Z. Zhao; W. Zhang; M. Nie; X. Wu	2022	Classification of CHD7 Rare Variants in Chinese Congenital Hypogonadotropic Hypogonadism Patients and Analysis of Their Clinical Characteristics	Frontiers in Genetics	10.3389/fgene.2021.770680	Exclusion reason: Irrelevant;
510	J. Z. Wang; N. H. Lu; W. C. Du; K. Y. Liu; S. Y. Hsu; C. Y. Wang; Y. J. Chen; L. C. Chang; W. H. Twan; T. B. Chen; Y. H. Huang	2023	Classification of Color Fundus Photographs Using Fusion Extracted Features and Customized CNN Models	Healthcare (Switzerland)	10.3390/healthcare11152228	Exclusion reason: Irrelevant;
511	M. G. Ribeiro; L. A. Neves; M. Z. do Nascimento; G. F. Roberto; A. S. Martins; T. A. Azevedo Tosta	2019	Classification of colorectal cancer based on the association of multidimensional and multiresolution features	Expert Systems with Applications	10.1016/j.eswa.2018.11.034	Exclusion reason: Irrelevant;
512	M. Canayaz	2022	Classification of diabetic retinopathy with feature selection over deep features using nature-inspired wrapper methods	Applied Soft Computing	https://doi.org/10.1016/j.asoc.2022.109462	Exclusion reason: Irrelevant;
513	A. Nishad; A. Upadhyay; G. Ravi Shankar Reddy; V. Bajaj	2020	Classification of epileptic EEG signals using sparse spectrum based empirical wavelet transform	Electronics Letters	10.1049/el.2020.2526	Exclusion reason: Irrelevant;
514	A. Nishad; R. B. Pachori	2024	Classification of epileptic electroencephalogram signals using tunable-Q wavelet transform based filter-bank	Journal of Ambient Intelligence and Humanized Computing	10.1007/s12652-020-01722-8	Exclusion reason: Irrelevant;
515	S. H. Fairclough; C. Dobbins; K. Stamp	2021	Classification of Game Demand and the Presence of Experimental Pain Using Functional Near-Infrared Spectroscopy	Frontiers in Neuroergonomics	10.3389/fnrgo.2021.695309	Exclusion reason: Irrelevant;
516	S. Ortiz-Toquero; I. Fernandez; R. Martin	2020	Classification of Keratoconus Based on Anterior Corneal High-order Aberrations: A Cross-validation Study	Optometry and vision science	10.1097/OPX.0000000000001489	Exclusion reason: Irrelevant;
517	L. H. D. C. Longo; G. F. Roberto; T. A. A. Tosta; P. R. de Faria; A. M. Loyola; S. V. Cardoso; A. B. Silva; M. Z. do Nascimento; L. A. Neves	2024	Classification of Multiple H&E Images via an Ensemble Computational Scheme	Entropy	10.3390/e26010034	Exclusion reason: Irrelevant;
518	V. M. Alves; J. dos Santos Cardoso; J. Gama	2024	Classification of Pulmonary Nodules in 2-[18F]FDG PET/CT Images with a 3D Convolutional Neural Network	Nuclear Medicine and Molecular Imaging	10.1007/s13139-023-00821-6	Exclusion reason: Irrelevant;
519	A. S. Keçeli; A. Kaya; S. U. Keçeli	2017	Classification of radiolarian images with hand-crafted and deep features	Computers and Geosciences	10.1016/j.cageo.2017.08.011	Exclusion reason: Irrelevant;
520	A. E. Jones; P. Turner; C. Zimmerman; J. Y. Goulermas	2014	Classification of spent reactor fuel for nuclear forensics	Analytical Chemistry	10.1021/ac5004757	Exclusion reason: Irrelevant;
521	K. Qian; C. Janott; V. Pandit; Z. Zhang; C. Heiser; W. Hohenhorst; M. Herzog; W. Hemmert; B. Schuller	2017	Classification of the excitation location of snore sounds in the upper airway by acoustic multifeature analysis	IEEE Transactions on Biomedical Engineering	10.1109/TBME.2016.2619675	Exclusion reason: Irrelevant;
522	L. Chen; X. Pan; Y. H. Zhang; M. Liu; T. Huang; Y. D. Cai	2019	Classification of Widely and Rarely Expressed Genes with Recurrent Neural Network	Computational and Structural Biotechnology Journal	10.1016/j.csbj.2018.12.002	Exclusion reason: Irrelevant;
523	M. Lanza; R. Koprowski; R. Boccia; A. Ruggiero; L. De Rosa; A. Tortori; S. Wilczyński; P. Melillo; S. Sbordone; F. Simonelli	2021	Classification Tree to Analyze Factors Connected with Post Operative Complications of Cataract Surgery in a Teaching Hospital	J Clin Med	10.3390/jcm10225399	Exclusion reason: Irrelevant;
524	X. Yin; S. Irshad; Y. Zhang	2020	Classifiers fusion for improved vessel recognition with application in quantification of generalized arteriolar narrowing	Journal of Innovative Optical Health Sciences	10.1142/S1793545819500214	Exclusion reason: Irrelevant;
525	A. Ion-Margineanu; S. Van Cauter; D. M. Sima; F. Maes; S. Sunaert; U. Himmelreich; S. Van Huffel	2017	Classifying glioblastoma multiforme follow-up progressive vs. responsive forms using multi-parametric MRI features	Frontiers in Neuroscience	10.3389/fnins.2016.00615	Exclusion reason: Irrelevant;
526	A. Haliuc; K. Buczkó; S. M. Hutchinson; É. Ács; E. K. Magyari; J. Korponai; R. C. Begy; D. Vasilache; M. Zak; D. Veres	2020	Climate and land-use as the main drivers of recent environmental change in a mid-altitude mountain lake, Romanian Carpathians	PLoS One	10.1371/journal.pone.0239209	Exclusion reason: Irrelevant;
527	Y. K. Dwivedi; L. Hughes; A. K. Kar; A. M. Baabdullah; P. Grover; R. Abbas; D. Andreini; I. Abumoghli; Y. Barlette; D. Bunker; L. Chandra Kruse; I. Constantiou; R. M. Davison; R. De’; R. Dubey; H. Fenby-Taylor; B. Gupta; W. He; M. Kodama; M. Mäntymäki; B. Metri; K. Michael; J. Olaisen; N. Panteli; S. Pekkola; R. Nishant; R. Raman; N. P. Rana; F. Rowe; S. Sarker; B. Scholtz; M. Sein; J. D. Shah; T…	2022	Climate change and COP26: Are digital technologies and information management part of the problem or the solution? An editorial reflection and call to action	International Journal of Information Management	https://doi.org/10.1016/j.ijinfomgt.2021.102456	Exclusion reason: Irrelevant;
528	J. J. Thompson; R. L. Wilby; J. K. Hillier; R. Connell; G. R. Saville	2023	Climate Gentrification: Valuing Perceived Climate Risks in Property Prices	Annals of the American Association of Geographers	10.1080/24694452.2022.2156318	Exclusion reason: Irrelevant;
529	E. Martinelli; A. M. Michetti; D. Colombaroli; E. Mazzola; S. Motella De Carlo; F. Livio; A. Gilli; M. F. Ferrario; N. Höbig; F. Brunamonte; L. Castelletti; W. Tinner	2017	Climatic and anthropogenic forcing of prehistorical vegetation succession and fire dynamics in the Lago di Como area (N-Italy, Insubria)	Quaternary Science Reviews	10.1016/j.quascirev.2017.01.023	Exclusion reason: Irrelevant;
530	V. Malyshev Alexey; S. Balayan Ani; I. Pavlov Aleksandr; G. Ovechkin Igor	2021	Clinical and functional state of the visual analyzer after surgery for the epiretinal membrane from the standpoint of the relevance of postoperative rehabilitation	Oftalmologiya	10.18008/1816-5095-2021-1-117-122	Exclusion reason: Irrelevant;
531	K. A. J. Stephenson; J. Zhu; A. Dockery; L. Whelan; T. Burke; J. Turner; J. J. O’byrne; G. Jane Farrar; D. J. Keegan	2022	Clinical and Genetic Re-Evaluation of Inherited Retinal Degeneration Pedigrees following Initial Negative Findings on Panel-Based Next Generation Sequencing	International Journal of Molecular Sciences	10.3390/ijms23020995	Exclusion reason: Irrelevant;
532	M. G. E. Elghobaier; M. F. K. Ibrahiem; A. S. Abdelhalim; A. M. Eid; K. A. S. Murad	2020	Clinical and surgical outcomes of femtosecond laser-assisted cataract surgery (Flacs) on hard cataracts in the egyptian population	Clinical Ophthalmology	10.2147/OPTH.S248670	Exclusion reason: Irrelevant;
533	M. Grayson; R. Boling	1961	Clinical application of contact lenses	International Ophthalmology Clinics		Exclusion reason: Irrelevant;
534	Q. C. Yan; Y. J. Dong; Y. Di; J. S. Zhang	2006	Clinical application of EAS-1000 anterior eye segment analysis system	International Journal of Ophthalmology		Exclusion reason: Irrelevant;
535	R. C. Arffa	1991	Clinical applications of corneal topographic analysis	Seminars in Ophthalmology	10.3109/08820539109060191	Exclusion reason: Irrelevant;
536	A. S. Chandrabhatla; T. M. Horgan	2023	Clinical applications of machine learning in the management of intraocular cancers: a narrative review			Exclusion reason: Irrelevant;
537	B. Kirkwood	2008	Clinical assessment of patients with cataract	Insight - Journal of the American Society of Ophthalmic Registered Nurses		Exclusion reason: Irrelevant;
538	M. V. Sinitsyn; N. A. Pozdeyeva	2023	A clinical case of a combined method for correcting irregular post-keratoplastic astigmatism in a patient with cataract	Ophthalmology Journal	10.17816/OV109620	Exclusion reason: Irrelevant;
539	W. Karimmah; M. Nurul-Farhana; M. Y. Aiman-Mardhiyyah; H. Waheeda-Azwa; J. Wardati-Hanisah; I. Shatriah	2024	Clinical characteristics and surgical outcomes of acute acquired concomitant esotropia in a tertiary referral centre in Malaysia	Medical Journal of Malaysia		Exclusion reason: Irrelevant;
540	S. M. Muns; L. A. Montalvo; J. G. Vargas Del Valle; M. Martinez; A. L. Oliver; N. J. Izquierdo	2020	Clinical characteristics and ultra-widefield fundus image analysis of two siblings with Bardet-Biedl syndrome type 1 p.Met390Arg variant	Am J Ophthalmol Case Rep	10.1016/j.ajoc.2020.100914	Exclusion reason: Irrelevant;
541	A. G. Y. Chiou; S. C. Kaufman; H. E. Kaufman; R. W. Beuerman	2006	Clinical Corneal Confocal Microscopy	Survey of Ophthalmology	10.1016/j.survophthal.2006.06.010	Exclusion reason: Irrelevant;
542	Y. Yang; Z. Long; B. Lei; W. Liu; J. Ye	2024	Clinical decision support system based on deep learning for evaluating implantable collamer lens size and vault after implantable collamer lens surgery: a retrospective study	BMJ open	10.1136/bmjopen-2023-081050	Exclusion reason: Irrelevant;
543	A. Q. Nie; Q. Li; W. Li	2018	Clinical effect of limbal conjunctival autograft or amniotic membrane transplantation for the treatment of primary pterygium	International eye science	10.3980/j.issn.1672-5123.2018.3.44	Exclusion reason: Irrelevant;
544	J. Qi; J. Yuan; Y. Zhou; R. Guo; Y. Zhang; Q. Dai; Y. Liu	2021	Clinical efficacy of modified phacoemulsification in the treatment of high myopia with cataract: a systematic review and meta-analysis	Annals of Palliative Medicine	10.21037/apm-21-2215	Exclusion reason: Irrelevant;
545	S. Y. Zheng; Z. G. Yan; T. Yang; B. B. Wei; H. Xi; J. Ding; Y. Y. Jiang	2022	Clinical efficacy of posterior chamber phakic refractive lens implantation in the treatment of ultra-high myopia	International eye science	10.3980/j.issn.1672-5123.2022.12.22	Exclusion reason: Irrelevant;
546	S. Hao; C. Liu; N. Li; Y. Wu; D. Li; Q. Gao; Z. Yuan; G. Li	2022	Clinical evaluation of AI-assisted screening for diabetic retinopathy in rural areas of Midwest China			Exclusion reason: Irrelevant;
547	C. Framme; H. G. Sachs; K. Kobuch; B. Flucke; R. Birngruber	2008	Clinical evaluation of experimentally induced choroidal neovascularizations in pigmented rabbits by subretinal injection of lipid hydroperoxide and consecutive preliminary photodynamic treatment with Tookad	Ophthalmologica	10.1159/000136903	Exclusion reason: Irrelevant;
548	T. Kumanomido; K. Kamiya; M. Takahashi; T. Tsujisawa; H. Hayakawa; W. Ando; Y. Utsumi; N. Shoji	2022	Clinical evaluation of flat peripheral curve design with aspherical-curve and multi-curve hard contact lenses for keratoconus	PLoS One	10.1371/journal.pone.0263506	Exclusion reason: Irrelevant;
549	E. A. H. Mallen; J. S. Wolffsohn; B. Gilmartin; S. Tsujimura	2001	Clinical evaluation of the Shin-Nippon SRW-5000 autorefractor in adults	Ophthalmic and Physiological Optics	10.1046/j.1475-1313.2001.00585.x	Exclusion reason: Irrelevant;
550	J. Tong; J. Phu; D. Alonso-Caneiro; S. K. Khuu; M. Kalloniatis	2022	Clinical Evaluations of Macular Structure-Function Concordance With and Without Drasdo Displacement	Translational Vision Science and Technology	10.1167/tvst.11.4.18	Exclusion reason: Irrelevant;
551	P. Ren; L. Lu; X. Tang; H. Lu; Y. Zhao; D. Lou; W. Han	2020	Clinical features of simple hemorrhage and myopic choroidal neovascularization associated with lacquer cracks in pathologic myopia	Graefe's Archive for Clinical and Experimental Ophthalmology	10.1007/s00417-020-04778-6	Exclusion reason: Irrelevant;
552	J. Orbegozo; A. Pérez; I. Basterra; H. Noguera; L. Gonzalez; G. Lauzirika; D. P. Pinero	2024	Clinical outcomes of a toric continuous range of vision presbyopia-correcting intraocular lens	Journal of Cataract and Refractive Surgery	10.1097/j.jcrs.0000000000001428	Exclusion reason: Irrelevant;
553	H. Ye; R. Tang; W. Fang; Y. Di; T. Qiao	2024	Clinical outcomes of posterior scleral reinforcement in Chinese high myopia children	Scientific Reports	10.1038/s41598-024-67078-7	Exclusion reason: Irrelevant;
554	R. P. Hirsch; M. P. Nadler; D. Miller	1984	Clinical Performance of a Disability Glare Tester	Archives of Ophthalmology	10.1001/archopht.1984.01040031323017	Exclusion reason: Irrelevant;
555	D. P. Krowchuk; I. J. Frieden; A. J. Mancini; D. H. Darrow; F. Blei; A. K. Greene; A. Annam; C. N. Baker; P. C. Frommelt; A. Hodak; B. M. Pate; J. L. Pelletier; D. Sandrock; S. T. Weinberg; M. A. Whelan	2019	Clinical practice guideline for the management of infantile hemangiomas	Pediatrics	10.1542/peds.2018-3475	Exclusion reason: Irrelevant;
556	C. W. McMonnies	2015	Clinical prediction of the need for interventions for the control of myopia	Clinical and Experimental Optometry	10.1111/cxo.12212	Exclusion reason: Irrelevant;
557	O. N. Okonkwo; A. O. Hassan; C. T. Agweye; U. Victor; T. Akanbi	2023	Clinical presentation and macular morphology in retinitis pigmentosa patients	Annals of African Medicine	10.4103/aam.aam_181_22	Exclusion reason: Irrelevant;
558	W. M. Bourne; J. W. McLaren	2004	Clinical responses of the corneal endothelium	Experimental Eye Research	10.1016/j.exer.2003.08.002	Exclusion reason: Irrelevant;
559	B. Mirza; X. Li; K. Lauwers; B. Reddy; A. Muller; C. Wozniak; S. Djali	2023	A clinical site workload prediction model with machine learning lifecycle	Healthcare Analytics	10.1016/j.health.2023.100159	Exclusion reason: Irrelevant;
560	X. Ding; Q. Long; Y. Li; Y. Luo; B. J. Chen; F. R. Ai	2006	Clinical study of soft contact lens using after excimer laser corneal refractive surgery	International Journal of Ophthalmology		Exclusion reason: Irrelevant;
561	M. López García Rosuero; A. Arranz Bombin; R. Romero; R. Hornero; R. Martin	2022	Clinical tool to measure fluorescein patterns in orthokeratology	PeerJ	10.7717/peerj.14068	Exclusion reason: Irrelevant;
562	O. M. Grath; M. W. Sarfraz; A. Gupta; Y. Yang; T. Aslam	2021	Clinical utility of artificial intelligence algorithms to enhance wide-field optical coherence tomography angiography images			Exclusion reason: Irrelevant;
563	H. Fujiwara; D. S. Kadis; H. M. Greiner; K. D. Holland; R. Arya; G. Aungaroon; S. L. Fong; T. M. Arthur; K. M. Kremer; N. Lin; W. Liu; F. T. Mangano; J. Skoch; P. S. Horn; J. R. Tenney	2022	Clinical validation of magnetoencephalography network analysis for presurgical epilepsy evaluation	Clinical Neurophysiology	10.1016/j.clinph.2022.07.506	Exclusion reason: Irrelevant;
564	E. A. Balas; S. M. Austin; J. A. Mitchell; B. G. Ewigman; K. D. Bopp; G. D. Brown	1996	The Clinical Value of Computerized Information Services a Review of 98 Randomized Clinical Trials	Archives of Family Medicine	10.1001/archfami.5.5.271	Exclusion reason: Irrelevant;
565	G. Haegerstrom-Portnoy; M. E. Schneck; W. A. Verdon; S. E. Hewlett	1996	Clinical vision characteristics of the congenital achromatopsias. I. Visual acuity, refractive error, and binocular status	Optometry and vision science	10.1097/00006324-199607000-00001	Exclusion reason: Irrelevant;
566	J. R. McFadden; C. D. P. Tolete; Y. Huang; E. Macnamara; D. Sept; G. Nesterova; W. A. Gahl; D. L. Sackett; M. C. V. Malicdan	2023	Clinical, genetic, and structural characterization of a novel TUBB4B tubulinopathy	Molecular Genetics and Metabolism Reports	10.1016/j.ymgmr.2023.100990	Exclusion reason: Irrelevant;
567	Z. He; P. Wang; Y. Liang; Z. Fu; X. Ye	2021	Clinically Available Optical Imaging Technologies in Endoscopic Lesion Detection: Current Status and Future Perspective	Journal of Healthcare Engineering	10.1155/2021/7594513	Exclusion reason: Irrelevant;
568	K. Kawai; T. Murakami; Y. Mori; K. Ishihara; Y. Dodo; N. Terada; K. Nishikawa; K. Morino; A. Tsujikawa	2023	Clinically Significant Nonperfusion Areas on Widefield OCT Angiography in Diabetic Retinopathy	Ophthalmology Science	https://doi.org/10.1016/j.xops.2022.100241	Exclusion reason: Irrelevant;
569	S. Yousaf; S. Qin	2015	Closed-Loop Restoration Approach to Blurry Images Based on Machine Learning and Feedback Optimization	IEEE Transactions on Image Processing	10.1109/TIP.2015.2492825	Exclusion reason: Irrelevant;
570	B. Tan; N. A. Lim; R. Tan; A. T. L. Gan; J. Chua; S. Nusinovici; C. M. G. Cheung; U. Chakravarthy; T. Y. Wong; L. Schmetterer; G. Tan	2023	Combining retinal and choroidal microvascular metrics improves discriminative power for diabetic retinopathy	British Journal of Ophthalmology	10.1136/bjophthalmol-2021-319739	Exclusion reason: Irrelevant;
571	M. Bostan; C. Li; Y. C. Sim; I. Bujor; D. Wong; B. Tan; M. B. Ismail; G. Garhöfer; C. Tiu; R. Pirvulescu; L. Schmetterer; A. Popa-Cherecheanu; J. Chua	2023	Combining retinal structural and vascular measurements improves discriminative power for multiple sclerosis patients	Annals of the New York Academy of Sciences	10.1111/nyas.15060	Exclusion reason: Irrelevant;
572	P. R. J. Trim; Y. I. Lee	2022	Combining Sociocultural Intelligence with Artificial Intelligence to Increase Organizational Cyber Security Provision through Enhanced Resilience	Big Data and Cognitive Computing	10.3390/bdcc6040110	Exclusion reason: Irrelevant;
573	C. Guzman; S. Duttke; Y. Zhu; C. De Arruda Saldanha; N. L. Downes; C. Benner; S. Heinz	2023	Combining TSS-MPRA and sensitive TSS profile dissimilarity scoring to study the sequence determinants of transcription initiation	Nucleic Acids Research	10.1093/nar/gkad562	Exclusion reason: Irrelevant;
574	D. D. Woods	1987	Commentary: Cognitive engineering in complex and dynamic worlds	International Journal of Man-Machine Studies	https://doi.org/10.1016/S0020-7373(87)80016-0	Exclusion reason: Irrelevant;
575	S. Krekling	1973	Comments on cyclofusional eye movements	Albrecht von Graefes Archiv für Klinische und Experimentelle Ophthalmologie	10.1007/BF00410976	Exclusion reason: Irrelevant;
576	K. Van Der Swaluw; M. S. Lambooij; J. J. P. Mathijssen; M. Schipper; M. Zeelenberg; S. Berkhout; J. J. Polder; H. M. Prast	2018	Commitment lotteries promote physical activity among overweight adults - A cluster randomized trial	Annals of Behavioral Medicine	10.1093/abm/kax017	Exclusion reason: Irrelevant;
577	M. H. Jo; M. J. Kim; H. K. Oh; M. J. Choi; H. R. Shin; T. G. Lee; H. M. Ahn; D. W. Kim; S. B. Kang	2024	Communicative competence of generative artificial intelligence in responding to patient queries about colorectal cancer surgery	International Journal of Colorectal Disease	10.1007/s00384-024-04670-3	Exclusion reason: Irrelevant;
578	V. Rull	2012	Community ecology: Diversity and dynamics over time	Community Ecology	10.1556/ComEc.13.2012.1.13	Exclusion reason: Irrelevant;
579	M. U. Karkhanis; A. Banerjee; C. Ghosh; R. Likhite; E. Pourshaban; H. Kim; D. A. Meyer; C. H. Mastrangelo	2022	Compact Models of Presbyopia Accommodative Errors for Wearable Adaptive-Optics Vision Correction Devices	IEEE Access	10.1109/ACCESS.2022.3187036	Exclusion reason: Irrelevant;
580	Y. Deng; C.-H. Huang; B. Vinoth; D. Chu; X.-J. Lai; C.-J. Cheng	2020	A compact synthetic aperture digital holographic microscope with mechanical movement-free beam scanning and optimized active aberration compensation for isotropic resolution enhancement	Optics and Lasers in Engineering	https://doi.org/10.1016/j.optlaseng.2020.106251	Exclusion reason: Irrelevant;
581	Y. Cheng; C. Chen; L. Liu; J. Cao; Y. Xu; Q. Hao	2023	A Compact Two-Dimensional Varifocal Scanning Imaging Device Actuated by Artificial Muscle Material	Biomimetics	10.3390/biomimetics8010120	Exclusion reason: Irrelevant;
582	S. Yang; Y.-S. Byun; H. S. Kim; S.-H. Chung	2021	Comparative Accuracy of Barrett Toric Calculator With and Without Posterior Corneal Astigmatism Measurements and the Kane Toric Formula	American Journal of Ophthalmology	https://doi.org/10.1016/j.ajo.2021.05.028	Exclusion reason: Irrelevant;
583	M. C. Chang; H. S. Shieh	2021	Comparative analysis of energy technology gap estimation in SADC, EU, and ASEAN via the energy metafrontier	Carbon Management	10.1080/17583004.2021.1893129	Exclusion reason: Irrelevant;
584	P. Subramanian; G. P. Ramesh	2022	Comparative analysis of machine learning approaches for the early diagnosis of keratoconus	… : Select Proceedings of …	10.1007/978-981-19-2281-7_23	Exclusion reason: Irrelevant;
585	H. Singh; V. Sharma; D. Singh	2022	Comparative analysis of proficiencies of various textures and geometric features in breast mass classification using k-nearest neighbor	Visual Computing for Industry, Biomedicine, and Art	10.1186/s42492-021-00100-1	Exclusion reason: Irrelevant;
586	Y. Guo; H. Yan; C. Guo; J. Wang	2024	Comparative analysis of two retinal fractures with ultrabroad-angle fundus photography systems	Biomedical Reports	10.3892/br.2024.1722	Exclusion reason: Irrelevant;
587	A. Warrier; R. Singh; A. Haleem; H. Zaki; J. A. Eloy	2024	The Comparative Diagnostic Capability of Large Language Models in Otolaryngology	Laryngoscope	10.1002/lary.31434	Exclusion reason: Irrelevant;
588	N. Koop; M. Langholz; R. Birngruber; G. Geerling; G. O. Bastian	1997	Comparative evaluation of different corneal topographical devices	Ophthalmologe	10.1007/s003470050092	Exclusion reason: Irrelevant;
589	C. Gómez; D. P. Piñero; J. L. Alió; F. Cavas	2024	Comparative evaluation of methods for obtaining the stress-free geometry of keratoconus corneas with different levels of severity	Computers in Biology and Medicine	10.1016/j.compbiomed.2023.107870	Exclusion reason: Irrelevant;
590	M. Moshirfar; K. D. Han; M. A. Jaafar; J. M. Santos; J. S. Theis; I. M. Stoakes; P. C. Hoopes	2024	Comparative evaluation of multiple nomograms for predicting postoperative vault after implantable collamer lens surgery	Journal of Cataract and Refractive Surgery	10.1097/j.jcrs.0000000000001304	Exclusion reason: Irrelevant;
591	T. T. Khuat; B. Gabrys	2020	A comparative study of general fuzzy min-max neural networks for pattern classification problems	Neurocomputing	10.1016/j.neucom.2019.12.090	Exclusion reason: Irrelevant;
592	E. El Maaiden; Y. El Kharrassi; K. Moustaid; A. K. Essamadi; B. Nasser	2019	Comparative study of phytochemical profile between Ziziphus spina christi and Ziziphus lotus from Morocco	Journal of Food Measurement and Characterization	10.1007/s11694-018-9925-y	Exclusion reason: Irrelevant;
593	S. Ul Arifeen; M. Nasir Amin; W. Ahmad; F. Althoey; M. Ali; B. Saad Alotaibi; M. Awad Abuhussain	2023	A comparative study of prediction models for alkali-activated materials to promote quick and economical adaptability in the building sector	Construction and Building Materials	10.1016/j.conbuildmat.2023.133485	Exclusion reason: Irrelevant;
594	G. D. Kymionis; G. A. Kontadakis; I. Naoumidi; V. P. Kankariya; S. Panagopoulou; A. Manousaki; M. A. Grentzelos; I. G. Pallikaris	2014	Comparative study of stromal bed of LASIK flaps created with femtosecond lasers (IntraLase FS150, WaveLight FS200) and mechanical microkeratome	British Journal of Ophthalmology	10.1136/bjophthalmol-2013-304023	Exclusion reason: Irrelevant;
595	N. H. Yu; K. H. Kang; H. Tchah; K. Koh	2024	A comparative study of two phakic posterior chamber implantable lenses	Medicine (United States)	10.1097/MD.0000000000038194	Exclusion reason: Irrelevant;
596	D. C. Musch; C. A. Andrews; R. A. Schumann; J. D. Baker	2022	A Comparative Study of Two Photoscreening Devices With Manual Vision Screening Involving Preschool Children	Journal of Pediatric Ophthalmology and Strabismus	10.3928/01913913-20210610-01	Exclusion reason: Irrelevant;
597	K. C. Brata; D. Liang	2020	Comparative study of user experience on mobile pedestrian navigation between digital map interface and location-based augmented reality	International Journal of Electrical and Computer Engineering	10.11591/ijece.v10i2.pp2037-2044	Exclusion reason: Irrelevant;
598	P. Lin; J. Xu; A. Miao; C. Xu; D. Qian; Y. Lu; T. Zheng	2023	A Comparative Study on the Accuracy of IOL Calculation Formulas in Nanophthalmos and Relative Anterior Microphthalmos	American Journal of Ophthalmology	https://doi.org/10.1016/j.ajo.2022.08.023	Exclusion reason: Irrelevant;
599	X. Qian; Y. Li; G. Ding; J. Li; H. Lv; N. Hua; N. Wei; L. He; L. Wei; X. Li; J. Wang	2019	Compared performance of Spot and SW800 photoscreeners on Chinese children	British Journal of Ophthalmology	10.1136/bjophthalmol-2018-311885	Exclusion reason: Irrelevant;
600	F. Hanifah; N. A. Azzahra; Y. N. Fuadah	2023	Comparison of CNN and KNN Methods for Cataract Classification and Detection Based on Fundus Images	… Engineering, and Health …	10.1007/978-981-97-1463-6_9	Exclusion reason: Irrelevant;
601	M. Y. Tsai	2015	Comparison of concordance correlation coefficient via variance components, generalized estimating equations and weighted approaches with model selection	Computational Statistics and Data Analysis	10.1016/j.csda.2014.08.005	Exclusion reason: Irrelevant;
602	Y. R. Du; X. X. Li	2018	Comparison of corneal curvature and astigmatism measurements with four kinds of instruments before cataract surgery	International eye science	10.3980/j.issn.1672-5123.2018.5.34	Exclusion reason: Irrelevant;
603	Y. J. Lim; D. H. Jung; K. Y. Pak; C. H. Cho	2023	Comparison of Corneal Higher-order Aberrations Measured by Scheimpflug Camera and Placido Disc-based Topography in Korean Patients	Journal of Korean Ophthalmological Society	10.3341/jkos.2023.64.12.1141	Exclusion reason: Irrelevant;
604	Y. Gao; Y. Jiang; S. Lin; F. Tian	2021	Comparison of corneal refractive power and astigmatism measured by the new anterior segment optical coherence tomographic device and Scheimpflug imaging device in age-related cataract patients	Chinese Journal of Ophthalmology	10.3760/cma.j.cn112142-20200904-00574	Exclusion reason: Irrelevant;
605	H. Hashemi; F. Doroodgar; S. Niazi	2024	Comparison of different corneal imaging modalities using artificial intelligence for diagnosis of keratoconus: a systematic review and meta-analysis	Graefe's Archive for …	10.1007/s00417-023-06154-6	Exclusion reason: Irrelevant;
606	K. Gumus; A. Guven; M. Altınkaynak; M. Keskin	2018	Comparison of different measurement tools and dimensional parameters of pterygium to investigate its impact on refractive indices and ocular aberrations	Eye and Contact Lens	10.1097/ICL.0000000000000309	Exclusion reason: Irrelevant;
607	P. Goodarzi; A. Schütze; T. Schneider	2022	Comparison of different ML methods concerning prediction quality, domain adaptation and robustness	Technisches Messen	10.1515/teme-2021-0129	Exclusion reason: Irrelevant;
608	M. Heath; S. Sarkar; T. Sanocki; K. Bowyer	1998	Comparison of Edge Detectors: A Methodology and Initial Study	Computer Vision and Image Understanding	10.1006/cviu.1997.0587	Exclusion reason: Irrelevant;
609	K. Li; G. Yang; S. Chang; J. Yao; C. He; F. Lu; X. Wang; Z. Wang	2023	Comprehensive assessment of the anterior segment in refraction corrected OCT based on multitask learning	Biomedical Optics Express	10.1364/BOE.493065	Exclusion reason: Irrelevant;
610	E. Valterova; J. D. Unterlauft; M. Francke; T. Kirsten; R. Kolar; F. G. Rauscher	2023	Comprehensive automatic processing and analysis of adaptive optics flood illumination retinal images on healthy subjects	Biomedical Optics Express	10.1364/BOE.471881	Exclusion reason: Irrelevant;
611	F. Ceccarelli; G. Olivieri; A. Sortino; L. Dominici; F. Arefayne; A. I. Celia; E. Cipriano; C. Garufi; M. Lapucci; S. Mancuso; F. Natalucci; V. Orefice; C. Perricone; C. Pirone; V. A. Pacucci; F. R. Spinelli; S. Truglia; C. Alessandri; M. Sciandrone; F. Conti	2021	Comprehensive disease control in systemic lupus erythematosus	Seminars in Arthritis and Rheumatism	10.1016/j.semarthrit.2021.02.005	Exclusion reason: Irrelevant;
612	D. Rots; A. Bouman; A. Yamada; M. Levy; A. J. M. Dingemans; B. B. A. de Vries; M. Ruiterkamp-Versteeg; N. de Leeuw; C. W. Ockeloen; R. Pfundt; E. de Boer; J. Kummeling; B. van Bon; H. van Bokhoven; N. N. Kasri; H. Venselaar; M. Alders; J. Kerkhof; H. McConkey; A. Kuechler; B. Elffers; R. van Beeck Calkoen; S. Hofman; A. Smith; M. I. Valenzuela; S. Srivastava; Z. Frazier; I. Maystadt; C. Piscopo; …	2024	Comprehensive EHMT1 variants analysis broadens genotype-phenotype associations and molecular mechanisms in Kleefstra syndrome	The American Journal of Human Genetics	https://doi.org/10.1016/j.ajhg.2024.06.008	Exclusion reason: Irrelevant;
613	X. Liu; C. Shen; H. Yang; J. Wang	2024	Comprehensive investigation on lighting and energy-saving performance of lighting/heating coupled tubular daylighting devices integrated with nanofluids	Applied Thermal Engineering	10.1016/j.applthermaleng.2023.122094	Exclusion reason: Irrelevant;
614	J. D. S. d. Almeida; A. C. Silva; A. C. d. Paiva	2012	Computational methodology for automatic detection of strabismus in digital images through Hirschberg test	Computers in biology …		Exclusion reason: Irrelevant;
615	V. Y. Attigala	2021	A computational model using artificial neural networking for predicting astigmatism following corneal surgery			Exclusion reason: Irrelevant;
616	C. P. Estévez-Mujica; C. García-Díaz	2021	Computational Modeling Approaches To Organizational Change	Nonlinear Dynamics, Psychology, and Life Sciences		Exclusion reason: Irrelevant;
617	W. J. Foster; B. W. Berg; S. N. Luminais; A. Hadayer; S. Schaal	2022	Computational Modeling of Ophthalmic Procedures: Computational Modeling of Ophthalmic Procedures	American Journal of Ophthalmology	https://doi.org/10.1016/j.ajo.2022.03.023	Exclusion reason: Irrelevant;
618	H. Zulfiqar; Z. Ahmed; B. Kissanga Grace-Mercure; F. Hassan; Z. Y. Zhang; F. Liu	2023	Computational prediction of promotors in Agrobacterium tumefaciens strain C58 by using the machine learning technique	Frontiers in Microbiology	10.3389/fmicb.2023.1170785	Exclusion reason: Irrelevant;
619	X. Chen; N. Tagami; H. Konno; T. Nakamura; S. Takeyama; X. Pan; M. Yamaguchi	2022	Computational see-through screen camera based on a holographic waveguide device	Optics Express	10.1364/OE.462111	Exclusion reason: Irrelevant;
620	P. Pradhan; T. Meyer; M. Vieth; A. Stallmach; M. Waldner; M. Schmitt; J. Popp; T. Bocklitz	2021	Computational tissue staining of non-linear multimodal imaging using supervised and unsupervised deep learning	Biomedical Optics Express	10.1364/BOE.415962	Exclusion reason: Irrelevant;
621	C. Quesada; D. González; I. Alfaro; E. Cueto; F. Chinesta	2016	Computational vademecums for real-time simulation of surgical cutting in haptic environments	International Journal for Numerical Methods in Engineering	10.1002/nme.5252	Exclusion reason: Irrelevant;
622	C. D. Griego; A. M. Maldonado; L. Zhao; B. Zulueta; B. M. Gentry; E. Lipsman; T. H. Choi; J. A. Keith	2021	Computationally Guided Searches for Efficient Catalysts through Chemical/Materials Space: Progress and Outlook	Journal of Physical Chemistry C	10.1021/acs.jpcc.0c11345	Exclusion reason: Irrelevant;
623	K. K. Jani; S. Srivastava; R. Srivastava	2019	Computer aided diagnosis system for ulcer detection in capsule endoscopy using optimized feature set	Journal of Intelligent and Fuzzy Systems	10.3233/JIFS-182883	Exclusion reason: Irrelevant;
624	J. K. Parihar; V. K. Jain; P. Chaturvedi; J. Kaushik; G. Jain; A. K. Parihar	2016	Computer and visual display terminals (VDT) vision syndrome (CVDTS)	Med J Armed Forces India	10.1016/j.mjafi.2016.03.016	Exclusion reason: Irrelevant;
625	A. Sodi; M. Guarducci; L. Vauthier; A. S. Ioannidis; S. Pitz; G. Abbruzzese; F. Sofi; A. Mecocci; A. Miele; U. Menchini	2013	Computer assisted evaluation of retinal vessels tortuosity in Fabry disease	Acta ophthalmologica	10.1111/j.1755-3768.2012.02576.x	Exclusion reason: Irrelevant;
626	I. D. Kurniati; W. R. Martiningsih	2023	Computer Usage Behavior Relationship Against Refraction Status in Students of the Faculty of Medicine, University of Muhammadiyah Semarang	Ahmad Dahlan Medical Journal		Exclusion reason: Irrelevant;
627	S. G. G. Sophia; V. C. Sharmila	2020	Computer vision algorithms for dominant contact lens feature extraction using fuzzy-logic-based classifications	Soft Computing	10.1007/s00500-020-04791-1	Exclusion reason: Irrelevant;
628	M. Leo; G. Medioni; M. Trivedi; T. Kanade; G. M. Farinella	2017	Computer vision for assistive technologies	Computer Vision and Image Understanding	https://doi.org/10.1016/j.cviu.2016.09.001	Exclusion reason: Irrelevant;
629	L. Mowatt; C. Gordon; A. B. R. Santosh; T. Jones	2018	Computer vision syndrome and ergonomic practices among undergraduate university students	International Journal of Clinical Practice	10.1111/ijcp.13035	Exclusion reason: Irrelevant;
630	E. Artime-Ríos; A. Suárez-Sánchez; F. Sánchez-Lasheras; M. Seguí-Crespo	2022	Computer vision syndrome in healthcare workers using video display terminals: an exploration of the risk factors	Journal of Advanced Nursing	10.1111/jan.15140	Exclusion reason: Irrelevant;
631	M. Sánchez-Brau; B. Domenech-Amigot; F. Brocal-Fernández; M. Seguí-Crespo	2021	Computer vision syndrome in presbyopic digital device workers and progressive lens design	Ophthalmic and Physiological Optics	10.1111/opo.12832	Exclusion reason: Irrelevant;
632	S. Gowrisankaran; J. E. Sheedy	2015	Computer vision syndrome: A review	Work	10.3233/wor-152162	Exclusion reason: Irrelevant;
633	K. S. L. Kazi	2024	Computer-Aided Diagnosis in Ophthalmology: A Technical Review of Deep Learning Applications	Transformative Approaches to Patient Literacy and …		Exclusion reason: Irrelevant;
634	Z. Agharezaei; R. Firouzi; S. Hasanzadeh; S. Zarei-Ghanavati; K. Bahaadinbeigy; A. Golabpour; R. Akbarzadeh; L. Agharezaei; M. A. Bakhshali; M. R. Sedaghat; S. Eslami	2023	Computer-aided diagnosis of keratoconus through VAE-augmented images using deep learning	Scientific Reports	10.1038/s41598-023-46903-5	Exclusion reason: Irrelevant;
635	F. Oloumi; R. M. Rangayyan; A. L. Ells	2013	Computer-aided diagnosis of proliferative diabetic retinopathy via modeling of the major temporal arcade in retinal fundus images	Journal of Digital Imaging	10.1007/s10278-013-9592-9	Exclusion reason: Irrelevant;
636	S. Morales; V. Naranjo; A. Navea; M. Alcañiz	2014	Computer-aided diagnosis software for hypertensive risk determination through fundus image processing	IEEE Journal of Biomedical and Health Informatics	10.1109/JBHI.2014.2337960	Exclusion reason: Irrelevant;
637	B. I. Gramatikov	2020	Computer-aided fixation detection using retinal birefringence in multi-modal ophthalmic systems: Computer, electronics, algorithms	Computers in Biology and Medicine	https://doi.org/10.1016/j.compbiomed.2020.103672	Exclusion reason: Irrelevant;
638	Y. Zhai; G. Zhang; L. Zheng; G. Yang	2021	Computer-aided intraoperative toric intraocular lens positioning and alignment during cataract surgery	IEEE Journal of …		Exclusion reason: Irrelevant;
639	V. V. Pikalov; N. G. Preobrazhenskiĭ	1983	Computer-aided tomography and physical experiment	Soviet Physics - Uspekhi	10.1070/PU1983v026n11ABEH004538	Exclusion reason: Irrelevant;
640	L. Raffa; O. Abudawd; N. Bugshan; S. Fageeh; L. Ramos; J. Novo; J. Rouco; M. Ortega	2023	Computer-assisted evaluation of retinal vessel tortuosity in moderate-to-late preterm children	European Journal of Ophthalmology	10.1177/11206721231157262	Exclusion reason: Irrelevant;
641	H. M. Pakter; S. C. Fuchs; M. K. Maestri; L. B. Moreira; L. M. dei Ricardi; V. F. Pamplona; M. M. Oliveira; F. D. Fuchs	2011	Computer-assisted methods to evaluate retinal vascular caliber: What are they measuring?	Investigative Ophthalmology and Visual Science	10.1167/iovs.10-5876	Exclusion reason: Irrelevant;
642	Y. L. Chen; J. W. L. Lewis; N. Kerr; R. A. Kennedy	2006	Computer-based real-time analysis in mobile ocular screening	Telemedicine and e-Health	10.1089/tmj.2006.12.66	Exclusion reason: Irrelevant;
643	J. A. A. Sillince; M. H. Saeedi	1999	Computer-mediated communication: Problems and potentials of argumentation support systems	Decision Support Systems	10.1016/S0167-9236(99)00058-5	Exclusion reason: Irrelevant;
644	J. K. Portello; M. Rosenfield; Y. Bababekova; J. M. Estrada; A. Leon	2012	Computer-related visual symptoms in office workers	Ophthalmic and Physiological Optics	10.1111/j.1475-1313.2012.00925.x	Exclusion reason: Irrelevant;
645	D. Morley; H. Foroosh	2016	Computing cyclotorsion in refractive cataract surgery	IEEE Transactions on Biomedical Engineering	10.1109/TBME.2015.2511759	Exclusion reason: Irrelevant;
646	D. R. Jensen; D. E. Ramirez	2009	Concentration reversals in ridge regression	Statistics and Probability Letters	10.1016/j.spl.2009.07.022	Exclusion reason: Irrelevant;
647	J. Park; K. Kim; W. Hwang; D. Lee	2019	Concept embedding to measure semantic relatedness for biomedical information ontologies	Journal of Biomedical Informatics	https://doi.org/10.1016/j.jbi.2019.103182	Exclusion reason: Irrelevant;
648	B. Zou; Y. Wang; X. Zhang; X. Lyu; H. Ma	2022	Concordance between facial micro-expressions and physiological signals under emotion elicitation	Pattern Recognition Letters	https://doi.org/10.1016/j.patrec.2022.11.001	Exclusion reason: Irrelevant;
649	R. Cheloni; J. Denniss	2023	Concordance of Objectively Detected Retinal Nerve Fiber Bundle Defects in En Face OCT Images with Conventional Structural and Functional Changes in Glaucoma	Ophthalmology Glaucoma	10.1016/j.ogla.2022.07.001	Exclusion reason: Irrelevant;
650	R. C. Spillmann; Q. K. G. Tan; C. Reuter; K. Schoch; J. Kohler; D. Bonner; D. Zastrow; A. Alkelai; E. Baugh; H. Cope; S. Marwaha; M. T. Wheeler; J. A. Bernstein; V. Shashi; M. T. Acosta; M. Adam; D. R. Adams; J. Alvey; L. Amendola; A. Andrews; E. A. Ashley; M. S. Azamian; C. A. Bacino; G. Bademci; A. Balasubramanyam; D. Baldridge; J. Bale; M. Bamshad; D. Barbouth; P. Bayrak-Toydemir; A. Beck; A. …	2023	A concurrent dual analysis of genomic data augments diagnoses: Experiences of 2 clinical sites in the Undiagnosed Diseases Network	Genetics in Medicine	10.1016/j.gim.2022.12.001	Exclusion reason: Irrelevant;
651	M. Nutz; Y. Zhang	2020	Conditional optimal stopping: A time-inconsistent optimization	Annals of Applied Probability	10.1214/19-AAP1540	Exclusion reason: Irrelevant;
652	S. A. Aslam; W. I. L. Davies; M. S. Singh; P. C. Issa; A. R. Barnard; R. A. H. Scott; R. E. MacLaren	2013	Cone photoreceptor neuroprotection conferred by CNTF in a novel in vivo model of battlefield retinal laser injury	Investigative Ophthalmology and Visual Science	10.1167/iovs.13-11623	Exclusion reason: Irrelevant;
653	A. E. Elsner; J. A. Papay; K. D. Johnston; L. Sawides; A. de Castro; B. J. King; D. W. Jones; C. A. Clark; T. J. Gast; S. A. Burns	2020	Cones in ageing and harsh environments: the neural economy hypothesis	Ophthalmic and Physiological Optics	10.1111/opo.12670	Exclusion reason: Irrelevant;
654	T. M. Yeh; Y. Ling	2022	Confidence in Financial Literacy, Stock Market Participation, and Retirement Planning	Journal of Family and Economic Issues	10.1007/s10834-021-09769-1	Exclusion reason: Irrelevant;
655	S. Feizi; M. Najafi; M. A. Javadi; A. A. Azari	2019	Configuration of recipient corneal cut after mechanical trephination in keratoconus	International Ophthalmology	10.1007/s10792-019-01103-x	Exclusion reason: Irrelevant;
656	A. Saxena; S. Venkatagiri; R. K. Bandi	2023	Conflict management in agile distributed development: evidence from product development and services engagements	Information Technology and Management	10.1007/s10799-022-00372-w	Exclusion reason: Irrelevant;
657	C. G. Wang	1996	Confocal laser scanning microscope: A pre-defocus imaging mode, sample aberration and applications	Acta Polytechnica Scandinavica, Applied Physics Series		Exclusion reason: Irrelevant;
658	J. C. Erie; J. W. McLaren; S. V. Patel	2009	Confocal Microscopy in Ophthalmology	American Journal of Ophthalmology	10.1016/j.ajo.2009.06.022	Exclusion reason: Irrelevant;
659	R. Hayashi; S. Hayashi; T. Nishimura; S. Machida	2024	Conformation of Horizontal Extraocular Muscle Insertions in Acute Acquired Concomitant Esotropia Induced by Excessive Digital Device Usage	Clinical Ophthalmology	10.2147/OPTH.S440322	Exclusion reason: Irrelevant;
660	W. Sun; S. Gu; F. Zhang; M. Xu; P. Chang; Y. Zhao	2023	Congenital cataracts affect the retinal visual cycle and mitochondrial function: A multi-omics study of GJA8 knockout rabbits	Journal of Proteomics	10.1016/j.jprot.2023.104972	Exclusion reason: Irrelevant;
661	G. Lingham; J. Kugelman; J. Charng; S. S. Lee; S. Yazar; C. M. McKnight; M. T. Coroneo; R. M. Lucas; H. Brown; L. J. Stevenson; D. A. Mackey; D. Alonso-Caneiro	2023	Conjunctival ultraviolet autofluorescence area decreases with age and sunglasses use	Br J Ophthalmol	10.1136/bjophthalmol-2021-320284	Exclusion reason: Irrelevant;
662	A. Waszczykowska; K. Bartosiewicz; M. Podgórski; E. Zmysłowska-Polakowska; P. Jurowski	2020	Conjunctival ultraviolet autofluorescence as a measure of riboflavin and ultraviolet and accelerated cross-linking exposure in keratoconic patients	Journal of Clinical Medicine	10.3390/jcm9092693	Exclusion reason: Irrelevant;
663	P. A. Kara; R. R. Tamboli; V. K. Adhikarla; T. Balogh; M. Guindy; A. Simon	2023	Connected without disconnection: Overview of light field metaverse applications and their quality of experience	Displays	10.1016/j.displa.2023.102430	Exclusion reason: Irrelevant;
664	C. D. Laughlin	2024	Consciousness as an intelligent complex adaptive system: A neuroanthropological perspective	Anthropology of Consciousness	10.1111/anoc.12213	Exclusion reason: Irrelevant;
665	H. Becha; D. Amyot	2015	Consented consumer-centric non-functional property description and composition for SOA-based applications	International Journal of Web Engineering and Technology	10.1504/IJWET.2015.073949	Exclusion reason: Irrelevant;
666	C. L. Hays; K. C. Okafor; S. Fan; R. High; D. P. Singh; C. B. Toris	2018	Consequences of puberty on efficacy of intraocular pressure-lowering drugs in male Dutch-belted rabbits	Journal of Ocular Pharmacology and Therapeutics	10.1089/jop.2016.0168	Exclusion reason: Irrelevant;
667	G. P. Dietl; S. M. Kidwell; M. Brenner; D. A. Burney; K. W. Flessa; S. T. Jackson; P. L. Koch	2015	Conservation paleobiology: Leveraging knowledge of the past to inform conservation and restoration	Annual Review of Earth and Planetary Sciences	10.1146/annurev-earth-040610-133349	Exclusion reason: Irrelevant;
668	A. Buratto; R. Cesaretto; P. De Giovanni	2019	Consignment contracts with cooperative programs and price discount mechanisms in a dynamic supply chain	International Journal of Production Economics	10.1016/j.ijpe.2019.04.027	Exclusion reason: Irrelevant;
669	H. Chai; J. Q. Zheng; L. P. Su	2023	consistency of corneal curvature and astigmatism measured by new swept －source optical coherence tomography and Scheimpflug anterior segment analyzer in patients with age－related cataract	International eye science	10.3980/j.issn.1672-5123.2023.2.18	Exclusion reason: Irrelevant;
670	H. Abou-Senna; P. Tice; M. El-Agroudy; G. M. Holley; M. Mouloua; E. Radwan	2023	Conspicuity of Various Colored Express Lane Delineators: Matching or Contrast?	Transportation Research Record	10.1177/03611981231153653	Exclusion reason: Irrelevant;
671	S. Hijazi; V. Truong Hoang	2021	A Constrained Feature Selection Approach Based on Feature Clustering and Hypothesis Margin Maximization	Computational Intelligence and Neuroscience	10.1155/2021/5554873	Exclusion reason: Irrelevant;
672	R. Murray Lindsay	2018	Construct Clarity in Management Accounting (With a Specific Application to Interactive Control Systems)	Accounting Perspectives	10.1111/1911-3838.12188	Exclusion reason: Irrelevant;
673	J. Wu; S. M. Pun; X. Zheng; G. Chen	2023	Construct exchange-correlation functional via machine learning	Journal of Chemical Physics	10.1063/5.0150587	Exclusion reason: Irrelevant;
674	T. T. Dang; K. N. Hoang; L. B. Thanh; T. N. T. Thuy; C. N. Quoc	2023	Constructing and Understanding Customer Spending Prediction Models	SN Computer Science	10.1007/s42979-023-02284-0	Exclusion reason: Irrelevant;
675	Y. Y. Aung; A. McLeod	2015	Contact lens management of irregular corneas after traumatic aphakia: A pediatric case series			Exclusion reason: Irrelevant;
676	S. M. Yeh; T. H. Chen; R. J. Lin; K. Su; C. T. Horng; H. C. Wang	2019	Contact lens with peripheral refractive correction	Optik	10.1016/j.ijleo.2019.03.124	Exclusion reason: Irrelevant;
677	C. Alvarez-Lorenzo; M. Vivero-Lopez; A. Concheiro	2023	Contact lenses that transform gold into nanoparticles for prophylaxis of light-related events and photothermal therapy	International Journal of Pharmaceutics	10.1016/j.ijpharm.2023.123048	Exclusion reason: Irrelevant;
678	M. F. Băcilă; R. Ciornea; L. M. Souca; A. M. Drule	2022	Content Analysis on Sustainability Dimensions in DMOs’ Social Media Videos Advertising the World’s Most Visited Cities	Sustainability (Switzerland)	10.3390/su141912333	Exclusion reason: Irrelevant;
679	J. Ye; Y. Ji; M. Zhou; S. B. Kang; J. Yu	2019	Content Aware Image Pre-Compensation	IEEE Transactions on Pattern Analysis and Machine Intelligence	10.1109/TPAMI.2018.2839115	Exclusion reason: Irrelevant;
680	J. É. Pelet; B. Taieb	2022	Context-aware optimization of mobile commerce website interfaces from the consumers’ perspective: Effects on behavioral intentions	Computers in Human Behavior Reports	10.1016/j.chbr.2022.100225	Exclusion reason: Irrelevant;
681	W. Haukedal; K. Grønhaug	1994	Context-specific rationality in sense-making of strategic stimuli	Scandinavian Journal of Management	https://doi.org/10.1016/0956-5221(94)90023-X	Exclusion reason: Irrelevant;
682	Y. Jeong; J. H. Han; J. Oh	2023	Contextual Augmentation Based on Metric-Guided Features for Ocular Axial Length Prediction	Mathematics	10.3390/math11133021	Exclusion reason: Irrelevant;
683	M. Sgrenzaroli; A. Baraldi; H. Eva; G. De Grandi; F. Achard	2002	Contextual clustering for image labeling: An application to degraded forest assessment in landsat TM images of the Brazilian Amazon	IEEE Transactions on Geoscience and Remote Sensing	10.1109/TGRS.2002.800273	Exclusion reason: Irrelevant;
684	R. J. Schalkoff	1984	Contextual image motion estimation and analysis using spatio-temporal primitives	Applications of Artificial Intelligence I	10.1117/12.943183.short	Exclusion reason: Irrelevant;
685	W. Ouyang; K. Lawson; D. Feng; L. Ye; C. Zhang; C. Shen	2021	Continental-scale streamflow modeling of basins with reservoirs: Towards a coherent deep-learning-based strategy	Journal of Hydrology	10.1016/j.jhydrol.2021.126455	Exclusion reason: Irrelevant;
686	N. Poursalehi; A. Zolfaghari; A. Minuchehr; H. K. Moghaddam	2013	Continuous firefly algorithm applied to PWR core pattern enhancement	Nuclear Engineering and Design	https://doi.org/10.1016/j.nucengdes.2013.02.011	Exclusion reason: Irrelevant;
687	D. S. Rootman; M. Krajden	1993	Continuous Flow Perfusion of Gentamicin with a Scleral Shell Reduces Bacterial Colony Counts in Experimental Pseudomonas Keratitis	Journal of Ocular Pharmacology	10.1089/jop.1993.9.271	Exclusion reason: Irrelevant;
688	G. Wu; J. Wang; Y. Zhang; S. Jiang	2018	A continuous identity authentication scheme based on physiological and behavioral characteristics	Sensors (Switzerland)	10.3390/s18010179	Exclusion reason: Irrelevant;
689	K. Berg; H. Ehtamo	2012	Continuous learning methods in two-buyer pricing problem	Mathematical Methods of Operations Research	10.1007/s00186-012-0385-6	Exclusion reason: Irrelevant;
690	J. S. Wolffsohn; O. A. Hunt; B. Gilmartin	2002	Continuous measurement of accommodation in human factor applications	Ophthalmic and Physiological Optics	10.1046/j.1475-1313.2002.00050.x	Exclusion reason: Irrelevant;
691	I. Erev; E. Ert; O. Plonsky; Y. Roth	2023	Contradictory Deviations From Maximization: Environment-Specific Biases, or Reflections of Basic Properties of Human Learning?	Psychological Review	10.1037/rev0000415	Exclusion reason: Irrelevant;
692	V. P. Nguyen; Y. Li; W. Qian; B. Liu; C. Tian; W. Zhang; Z. Huang; A. Ponduri; M. Tarnowski; X. Wang; Y. M. Paulus	2019	Contrast Agent Enhanced Multimodal Photoacoustic Microscopy and Optical Coherence Tomography for Imaging of Rabbit Choroidal and Retinal Vessels in vivo	Scientific Reports	10.1038/s41598-019-42324-5	Exclusion reason: Irrelevant;
693	V. Zotov; M. N. Jones; D. J. K. Mewhort	2011	Contrast and assimilation in categorization and exemplar production	Attention, Perception, and Psychophysics	10.3758/s13414-010-0036-z	Exclusion reason: Irrelevant;
694	E. Shneor; D. P. Piñero; R. Doron	2021	Contrast sensitivity and higher-order aberrations in Keratoconus subjects	Scientific Reports	10.1038/s41598-021-92396-5	Exclusion reason: Irrelevant;
695	L. Wei; J. Meng; K. Cheng; W. He; J. Qi; Z. L. Lu; Y. Lu; X. Zhu	2022	Contrast Sensitivity Function: A More Sensitive Index for Assessing Protective Effects of the Cilioretinal Artery on Macular Function in High Myopia	Investigative Ophthalmology and Visual Science	10.1167/IOVS.63.13.25	Exclusion reason: Irrelevant;
696	J. S. Pointer; R. F. Hess	1989	The contrast sensitivity gradient across the human visual field: With emphasis on the low spatial frequency range	Vision Research	10.1016/0042-6989(89)90061-8	Exclusion reason: Irrelevant;
697	C. Schmucker; F. Schaeffel	2006	Contrast sensitivity of wildtype mice wearing diffusers or spectacle lenses, and the effect of atropine	Vision Research	10.1016/j.visres.2005.04.015	Exclusion reason: Irrelevant;
698	T. Ishitani; M. Sato	2004	Contrast-to-gradient method for the evaluation of image resolution taking account of random noise in scanning electron microscopy	Journal of Electron Microscopy	10.1093/jmicro/53.3.245	Exclusion reason: Irrelevant;
699	S. Songhorian	2019	The Contribution of Empathy to Ethics	International Journal of Philosophical Studies	10.1080/09672559.2019.1619266	Exclusion reason: Irrelevant;
700	C. B. Courville; M. K. Smolek; S. D. Klyce	2004	Contribution of the ocular surface to visual optics	Experimental Eye Research	https://doi.org/10.1016/j.exer.2003.10.012	Exclusion reason: Irrelevant;
701	H. J. B. Birks	2019	Contributions of Quaternary botany to modern ecology and biogeography	Plant Ecology and Diversity	10.1080/17550874.2019.1646831	Exclusion reason: Irrelevant;
702	C. Lee; J. Park; J. Choi; J. Ha; S. Lee	2021	Control Logic Synthesis for Manufacturing Systems Using Markov Decision Processes	IFAC-PapersOnLine	https://doi.org/10.1016/j.ifacol.2021.11.221	Exclusion reason: Irrelevant;
703	G. Zambrano Rey; C. Pach; N. Aissani; A. Bekrar; T. Berger; D. Trentesaux	2013	The control of myopic behavior in semi-heterarchical production systems: A holonic framework	Engineering Applications of Artificial Intelligence	https://doi.org/10.1016/j.engappai.2012.08.011	Exclusion reason: Irrelevant;
704	L. R. De Pretto; E. M. Moult; A. Y. Alibhai; O. M. Carrasco-Zevallos; S. Chen; B. K. Lee; A. J. Witkin; C. R. Baumal; E. Reichel; A. Z. de Freitas; J. S. Duker; N. K. Waheed; J. G. Fujimoto	2019	Controlling for Artifacts in Widefield Optical Coherence Tomography Angiography Measurements of Non-Perfusion Area	Scientific Reports	10.1038/s41598-019-43958-1	Exclusion reason: Irrelevant;
705	G. Capano; F. Toth	2024	Controversial issues in crisis management. Bridging public policy and crisis management to better understand and address crises	Risk, Hazards and Crisis in Public Policy	10.1002/rhc3.12304	Exclusion reason: Irrelevant;
706	T. L. Alvarez; M. Scheiman; E. M. Santos; C. Morales; C. Yaramothu; J. V. D’Antonio-Bertagnolli; B. B. Biswal; S. Gohel; X. Li	2020	The Convergence Insufficiency Neuro-mechanism in Adult Population Study (CINAPS) Randomized Clinical Trial: Design, Methods, and Clinical Data	Ophthalmic Epidemiology	10.1080/09286586.2019.1679192	Exclusion reason: Irrelevant;
707	Y. Pang; H. Gabriel; Q. Q. Tan	2023	Convergence insufficiency symptom survey: A tool to evaluate convergence excess in young adults	Ophthalmic and Physiological Optics	10.1111/opo.13106	Exclusion reason: Irrelevant;
708	H. Takeuchi; Y. Taki; I. Matsudaira; S. Ikeda; K. H. dos S. Kawata; R. Nouchi; K. Sakaki; S. Nakagawa; T. Nozawa; S. Yokota; T. Araki; S. Hanawa; R. Ishibashi; S. Yamazaki; R. Kawashima	2020	Convergent creative thinking performance is associated with white matter structures: Evidence from a large sample study	NeuroImage	10.1016/j.neuroimage.2020.116577	Exclusion reason: Irrelevant;
709	F. Poyales; N. Garzón; J. Mendicute; I. Illarramendi; P. Caro; O. Jáñez; F. Argüeso; A. López	2017	Corneal densitometry after photorefractive keratectomy, laser-assisted in situ keratomileusis, and small-incision lenticule extraction	Eye (Basingstoke)	10.1038/eye.2017.107	Exclusion reason: Irrelevant;
710	G. Markarian; S. Michenaud	2019	Corporate investment and earnings surprises	European Journal of Finance	10.1080/1351847X.2019.1618361	Exclusion reason: Irrelevant;
711	X. Xu; Y. Mu; J. Wang	2023	Corporate risk and financial asset holdings	Pacific Basin Finance Journal	10.1016/j.pacfin.2023.102121	Exclusion reason: Irrelevant;
712	D. K. Ding; C. Ferreira; V. M. Ngo; P. V. Nguyen; U. Wongchoti	2024	Corporate social responsibility and myopic management practice: Is there a link?	Review of Quantitative Finance and Accounting	10.1007/s11156-023-01212-w	Exclusion reason: Irrelevant;
713	O. E. Jumbo; S. Asfour; A. M. Sayed; M. Abdel-Mottaleb	2021	Correcting Higher Order Aberrations Using Image Processing	IEEE Transactions on Image Processing	10.1109/TIP.2021.3051499	Exclusion reason: Irrelevant;
714	D. D. C. S. Dutt; S. Yazar; J. Charng; D. A. Mackey; F. K. Chen; D. M. Sampson	2022	Correcting magnification error in foveal avascular zone area measurements of optical coherence tomography angiography images with estimated axial length	Eye and Vision	10.1186/s40662-022-00299-x	Exclusion reason: Irrelevant;
715	F. Qian; G. Chen; J. Lu; X. Chen; L. Lou; T. Jiang; W. Liu; S. Wang	2021	Correcting method of slant-range error for the TH-2 satellites	Remote Sensing Letters	10.1080/2150704X.2020.1864054	Exclusion reason: Irrelevant;
716	E. N. Eskina; V. A. Parshina	2022	Correction of Ametropia in Patients with Posterior Elevation of the Cornea			Exclusion reason: Irrelevant;
717	K. Nobori; A. Maruyama; Y. Kato; T. Inoue	2018	Correction of displayed images for users with vision abnormalities	US Patent 9,916,690		Exclusion reason: Irrelevant;
718	P. Jin; X. Li	2015	Correction of image drift and distortion in a scanning electron microscopy	Journal of Microscopy	10.1111/jmi.12293	Exclusion reason: Irrelevant;
719	C. Zhang; H. Jiang; W. Liu; J. Li; S. Tang; M. Juhas; Y. Zhang	2022	Correction of out-of-focus microscopic images by deep learning	Computational and Structural Biotechnology Journal	https://doi.org/10.1016/j.csbj.2022.04.003	Exclusion reason: Irrelevant;
720	M. V. Sinitsyn; N. A. Pozdeyeva	2022	Correction of postkeratoplastic ametropia in patients with cataract	Ophthalmology Reports		Exclusion reason: Irrelevant;
721	I. Mylona; G. D. Floros	2022	Correction of Presbyopia Alone Does Not Adequately Protect against Digital Eye Strain from Handheld Devices	Optometry and vision science	10.1097/OPX.0000000000001938	Exclusion reason: Irrelevant;
722	C. J. Lee; H. Nishi; K. Matsushima	2024	Correction of the wavelength error in transmission of a full-color holographic 3D image	Optics Express	10.1364/OE.521431	Exclusion reason: Irrelevant;
723	Y. Zhang; Y. Li; J. Liu; J. Wang; H. Li; J. Zhang; X. Yu	2024	Correction: Performances of artificial intelligence in detecting pathologic myopia: a systematic review and meta-analysis	Eye (Lond)	10.1038/s41433-023-02888-z	Exclusion reason: Irrelevant;
724	M. Moshirfar; M. V. McCaughey	2014	Corrective techniques and future directions for treatment of residual refractive error following cataract surgery	Expert review of …	10.1586/17469899.2014.966817	Exclusion reason: Irrelevant;
725	E. Crincoli; S. Ferrara; A. Miere; R. Sacconi; M. Battista; F. Catania; E. H. Souied; G. Querques	2023	Correlation between AI-measured lacquer cracks extension and development of myopic choroidal neovascularization	Eye (Lond)	10.1038/s41433-023-02451-w	Exclusion reason: Irrelevant;
726	C. Liu; N. Zhang; Z. Wang; X. Pan; Y. Ren; W. Gao	2024	Correlation between brain activity and comfort at different illuminances based on electroencephalogram signals during reading	Building and Environment	https://doi.org/10.1016/j.buildenv.2024.111694	Exclusion reason: Irrelevant;
727	A. J. Kanellopoulos; I. M. Aslanides; G. Asimellis	2012	Correlation between epithelial thickness in normal corneas, untreated ectatic corneas, and ectatic corneas previously treated with CXL; is overall epithelial thickness a very early ectasia prognostic factor?	Clinical Ophthalmology	10.2147/OPTH.S31524	Exclusion reason: Irrelevant;
728	M. A. El-Dairi; S. Holgado; S. G. Asrani; L. B. Enyedi; S. F. Freedman	2009	Correlation between optical coherence tomography and glaucomatous optic nerve head damage in children	British Journal of Ophthalmology	10.1136/bjo.2008.142562	Exclusion reason: Irrelevant;
729	J. F. Huang; H. M. Yu; L. Shang; R. F. Ma; N. A. Cynthia; Y. Q. Cao; J. Luo; L. P. Zeng; D. Chen; K. Xiong	2013	The correlation between rat retinal nerve fiber layer thickness around optic disc by using optical coherence tomography and histological measurements	International Journal of Ophthalmology	10.3980/j.issn.2222-3959.2013.04.01	Exclusion reason: Irrelevant;
730	Z. Zhang; J. Mu; J. Wei; H. Geng; C. Liu; W. Yi; Y. Sun; J. Duan	2023	Correlation between refractive errors and ocular biometric parameters in children and adolescents: a systematic review and meta-analysis	BMC Ophthalmology	10.1186/s12886-023-03222-7	Exclusion reason: Irrelevant;
731	C. Y. Lin; Y. L. Huang; W. P. Hsia; Y. Wang	2022	Correlation of choroidal thickness with age in healthy subjects: automatic detection and segmentation using a deep learning model	International …	10.1007/s10792-022-02292-8	Exclusion reason: Irrelevant;
732	Q. Q. Ll; X. Q. Liu; X. P. Chen	2011	Correlation of pattern reversal visual evoked potentials P 100with visual acuity	Journal of Forensic Medicine	10.3969/j.issn.1004-5619.2011.02.003	Exclusion reason: Irrelevant;
733	A. O. Dan; C. L. Mocanu; A. T. Bălășoiu; C. A. Tănasie; I. Puiu; A. E. Târtea; V. Sfredel	2024	Correlations between Retinal Microvascular Parameters and Clinical Parameters in Young Patients with Type 1 Diabetes Mellitus: An Optical Coherence Tomography Angiography Study	Diagnostics	10.3390/diagnostics14030317	Exclusion reason: Irrelevant;
734	J. S. Haddad; C. Borges; N. D. Daher; A. Mine; M. Salomão; R. Ambrósio	2022	Correlations of Immediate Corneal Tomography Changes with Preoperative and the Elapsed Phaco Parameters	Clinical Ophthalmology	10.2147/OPTH.S363185	Exclusion reason: Irrelevant;
735	C. H. Lee; A. Joshi	1993	Correspondence problem in image sequence analysis	Pattern Recognition	10.1016/0031-3203(93)90087-D	Exclusion reason: Irrelevant;
736	X. Lv; C. Yu; H. Jin; R. Zhang	2022	Cost Efficient Sensor Positions Determination for Human Activity Recognition	IEEE Transactions on Sustainable Computing	10.1109/TSUSC.2021.3101494	Exclusion reason: Irrelevant;
737	O. Durán; P. Afonso; V. Jiménez; K. Carvajal	2023	Cost of Ownership of Spare Parts under Uncertainty: Integrating Reliability and Costs	Mathematics	10.3390/math11153316	Exclusion reason: Irrelevant;
738	T. Han; H. Zhang; W. Cao; C. Le; C. Wang; X. Yang; Y. Ma; D. Li; J. Wang; X. Lou	2023	Cost-efficient bathymetric mapping method based on massive active–passive remote sensing data	ISPRS Journal of Photogrammetry and Remote Sensing	https://doi.org/10.1016/j.isprsjprs.2023.07.028	Exclusion reason: Irrelevant;
739	L. Guo; X. Zhang; Y. Zou; N. Guo; J. Li; G. Du	2021	Cost-optimal energy management strategy for plug-in hybrid electric vehicles with variable horizon speed prediction and adaptive state-of-charge reference	Energy	https://doi.org/10.1016/j.energy.2021.120993	Exclusion reason: Irrelevant;
740	Y. Feng; X. Xu; Z. Wang; Y. Wang; H. Fu; S. Li; L. Zhen		Cost-Sensitive Distribution Alignment for Improving Automated Medical Diagnosis Using Retinal Fundus Photography			Exclusion reason: Irrelevant;
741	C. Liu; V. Mak; A. Rapoport	2015	Cost-sharing in directed networks: Experimental study of equilibrium choice and system dynamics	Journal of Operations Management	10.1016/j.jom.2015.07.004	Exclusion reason: Irrelevant;
742	M. J. Doughty	2008	Could the coefficient of variation (COV) of the corneal endothelium be overestimated when a centre-dot method is used?	Clinical and Experimental Optometry	10.1111/j.1444-0938.2007.00203.x	Exclusion reason: Irrelevant;
743	P. Kaimara; A. Oikonomou; I. Deliyannis	2022	Could virtual reality applications pose real risks to children and adolescents? A systematic review of ethical issues and concerns	Virtual Reality	10.1007/s10055-021-00563-w	Exclusion reason: Irrelevant;
744	L. Bellora-Bienengräber; R. R. Radtke; S. K. Widener	2022	Counterproductive work behaviors and work climate: The role of an ethically focused management control system and peers’ self-focused behavior	Accounting, Organizations and Society	10.1016/j.aos.2021.101275	Exclusion reason: Irrelevant;
745	G. Salbreux; L. K. Barthel; P. A. Raymond; D. K. Lubensky	2012	Coupling Mechanical Deformations and Planar Cell Polarity to Create Regular Patterns in the Zebrafish Retina	PLoS Computational Biology	10.1371/journal.pcbi.1002618	Exclusion reason: Irrelevant;
746	O. Cardin; D. Trentesaux; A. Thomas; P. Castagna; T. Berger; H. Bril El-Haouzi	2017	Coupling predictive scheduling and reactive control in manufacturing hybrid control architectures: state of the art and future challenges	Journal of Intelligent Manufacturing	10.1007/s10845-015-1139-0	Exclusion reason: Irrelevant;
747	M. C. Horowitz; L. Kahn; J. Macdonald; J. Schneider	2022	COVID-19 and public support for autonomous technologies—Did the pandemic catalyze a world of robots?	PLoS One	10.1371/journal.pone.0273941	Exclusion reason: Irrelevant;
748	H. L. Sun; Y. Y. Wang; Y. Feng; X. Cui; T. Cheung; Z. Su; Y. L. Tang; G. S. Ungvari; C. H. Ng; Y. T. Xiang	2024	COVID-19 and Sleep Problems: A Perspective from Bibliometric Analysis	Behavioral Sleep Medicine	10.1080/15402002.2023.2301412	Exclusion reason: Irrelevant;
749	H. Hashemi; R. Rajabi; T. G. Brashear-Alejandro	2022	COVID-19 research in management: An updated bibliometric analysis	Journal of Business Research	10.1016/j.jbusres.2022.05.082	Exclusion reason: Irrelevant;
750	S. A. Rammy; W. Abbas; N. U. Hassan; A. Raza; W. Zhang	2020	CPGAN: Conditional patch-based generative adversarial network for retinal vessel segmentation	IET Image Processing	10.1049/iet-ipr.2019.1007	Exclusion reason: Irrelevant;
751	H. Liu; B. He; Y. He	2022	CR-SPADet: Towards high level automatic surface defect inspection for aerospace sealing rings	Measurement	https://doi.org/10.1016/j.measurement.2022.111752	Exclusion reason: Irrelevant;
752	H. R. Holderness	2022	CRACK TAXES AND THE DANGERS OF INSIDIOUS REGULATORY TAXES	Southern California Law Review		Exclusion reason: Irrelevant;
753	J. F. Assaf; A. Abou Mrad; D. Z. Reinstein; G. Amescua; C. Zakka; T. J. Archer; J. Yammine; E. Lamah; M. Haykal; S. T. Awwad	2024	Creating realistic anterior segment optical coherence tomography images using generative adversarial networks	British Journal of Ophthalmology	10.1136/bjo-2023-324633	Exclusion reason: Irrelevant;
754	S. Essendorfer; I. Diaz-Rainey; M. Falta	2015	Creative destruction in Wall Street's technological arms race: Evidence from patent data	Technological Forecasting and Social Change	https://doi.org/10.1016/j.techfore.2014.11.012	Exclusion reason: Irrelevant;
755	S. B. Berkouwer; J. T. Dean	2022	Credit, Attention, and Externalities in the Adoption of Energy Efficient Technologies by Low-Income Households	American Economic Review	10.1257/aer.20210766	Exclusion reason: Irrelevant;
756	A. R. Lucena; M. O. Araújo; R. F. L. Carneiro	2022	Criação de aplicativo para confecção de laudos de topografia corneana baseado na inteligência artificial			Exclusion reason: Irrelevant;
757	N. J. Jan; B. L. Brazile; D. Hu; G. Grube; J. Wallace; A. Gogola; I. A. Sigal	2018	Crimp around the globe; patterns of collagen crimp across the corneoscleral shell	Experimental Eye Research	10.1016/j.exer.2018.04.003	Exclusion reason: Irrelevant;
758	R. Mayberry; J. S. Boles; N. Donthu; J. T. Lucke	2024	Crisis response in an era of Knightian uncertainty	Journal of Business Research	10.1016/j.jbusres.2023.114288	Exclusion reason: Irrelevant;
759	J. Li; D. Liu; H. Gong; Z. Liu; Y. Zhang	2023	Crop yield increments will enhance soil carbon sequestration in coastal arable lands by 2100	Journal of Cleaner Production	10.1016/j.jclepro.2023.139800	Exclusion reason: Irrelevant;
760	F. Chen; P. Feng; M. T. Harrison; B. Wang; K. Liu; C. Zhang; K. Hu	2023	Cropland carbon stocks driven by soil characteristics, rainfall and elevation	Science of The Total Environment	10.1016/j.scitotenv.2022.160602	Exclusion reason: Irrelevant;
761	D. M. Hechavarría; S. A. Brieger; L. Levasseur; S. A. Terjesen	2023	Cross-cultural implications of linguistic future time reference and institutional uncertainty on social entrepreneurship	Strategic Entrepreneurship Journal	10.1002/sej.1450	Exclusion reason: Irrelevant;
762	F. Li; J. Zheng; Y.-f. Zhang; W. Jia; Q. Wei; X. He	2023	Cross-domain learning for underwater image enhancement	Signal Processing: Image Communication	https://doi.org/10.1016/j.image.2022.116890	Exclusion reason: Irrelevant;
763	K. Wołk; A. Wołk; W. Glinkowski	2017	A Cross-Lingual Mobile Medical Communication System Prototype for Foreigners and Subjects with Speech, Hearing, and Mental Disabilities Based on Pictograms	Computational and Mathematical Methods in Medicine	10.1155/2017/4306416	Exclusion reason: Irrelevant;
764	L. Pan; Z. Tang; S. Wang; A. Song	2023	Cross-subject emotion recognition using hierarchical feature optimization and support vector machine with multi-kernel collaboration	Physiological Measurement	10.1088/1361-6579/ad10c6	Exclusion reason: Irrelevant;
765	F. L. Higgen; C. Heine; L. Krawinkel; F. Göschl; A. K. Engel; F. C. Hummel; G. Xue; C. Gerloff	2020	Crossmodal Congruency Enhances Performance of Healthy Older Adults in Visual-Tactile Pattern Matching	Frontiers in Aging Neuroscience	10.3389/fnagi.2020.00074	Exclusion reason: Irrelevant;
766	O. V. Gradov; M. A. Gradova	2014	Cryo-electron microscopy as a functional instrument for systems biology, structural analysis and experimental manipulations with living cells. A comprehensive analytical review of the current works	Problems of Cryobiology and Cryomedicine	10.15407/cryo24.03.193	Exclusion reason: Irrelevant;
767	H. Fan; B. Wang; Y. Zhang; Y. Zhu; B. Song; H. Xu; Y. Zhai; M. Qiao; F. Sun	2021	A cryo-electron microscopy support film formed by 2D crystals of hydrophobin HFBI	Nature Communications	10.1038/s41467-021-27596-8	Exclusion reason: Irrelevant;
768	A. W. Kulczyk; C. O. S. Sorzano; P. Grela; M. Tchórzewski; N. E. Tumer; X.-P. Li	2023	Cryo-EM structure of Shiga toxin 2 in complex with the native ribosomal P-stalk reveals residues involved in the binding interaction	Journal of Biological Chemistry	https://doi.org/10.1016/j.jbc.2022.102795	Exclusion reason: Irrelevant;
769	G. Kapur; S. Manohar; A. Mittal; V. Jain; S. Trivedi	2024	Cryptocurrency price fluctuation and time series analysis through candlestick pattern of bitcoin and ethereum using machine learning	International Journal of Quality and Reliability Management	10.1108/IJQRM-12-2022-0363	Exclusion reason: Irrelevant;
770	Z. Huang; M. Sun; Y. Liu; J. Wu	2022	CSAUNet: A cascade self-attention u-shaped network for precise fundus vessel segmentation	Biomedical Signal Processing and Control	https://doi.org/10.1016/j.bspc.2022.103613	Exclusion reason: Irrelevant;
771	L. P.L; R. Vaddi; M. O. Elish; V. Gonuguntla; S. S. Yellampalli	2024	CSDNet: A Novel Deep Learning Framework for Improved Cataract State Detection	Diagnostics	10.3390/diagnostics14100983	Exclusion reason: Irrelevant;
772	X. Gu; S. Wu; P. Peng; L. Shou; K. Chen; G. Chen	2017	CSIR4G: An effective and efficient cross-scenario image retrieval model for glasses	Information Sciences	https://doi.org/10.1016/j.ins.2017.07.027	Exclusion reason: Irrelevant;
773	M. M. R. K. Mamun	2021	Cuff-less blood pressure measurement based on hybrid feature selection algorithm and multi-penalty regularized regression technique	Biomedical Physics and Engineering Express	10.1088/2057-1976/ac2ea8	Exclusion reason: Irrelevant;
774	M. M. R. K. Mamun; A. T. Alouani	2022	Cuffless Blood Pressure Measurement Using Linear and Nonlinear Optimized Feature Selection	Diagnostics	10.3390/diagnostics12020408	Exclusion reason: Irrelevant;
775	Q. Pian; L. Zhang; L. Zhang; C. Li	2024	The cultural drive of innovative behavior: cross-level impacts of Leader-Employee’s Zhong-Yong orientation	Innovation: Organization and Management	10.1080/14479338.2022.2064470	Exclusion reason: Irrelevant;
776	M. Tan; Q. Xia	2024	Curious, unconventional and creative: CEO openness and innovation ambidexterity	Technology Analysis and Strategic Management	10.1080/09537325.2022.2069007	Exclusion reason: Irrelevant;
777	P. van Breugel; I. Friis; S. Demissew; J. P. B. Lillesø; R. Kindt	2016	Current and Future Fire Regimes and Their Influence on Natural Vegetation in Ethiopia	Ecosystems	10.1007/s10021-015-9938-x	Exclusion reason: Irrelevant;
778	A. S. Ahuja; S. Bommakanti; I. Wagner	2022	Current and future implications of using artificial intelligence in glaucoma care			Exclusion reason: Irrelevant;
779	L. Li; Y. Zhang; M. Li; Z. Zhang; Y. Dang; Y. Yang	2022	Current Application and Progress of Laser Technology in Ophthalmology	Zhongguo Jiguang/Chinese Journal of Lasers	10.3788/CJL202249.0507103	Exclusion reason: Irrelevant;
780	P. Murtagh; G. Greene; C. O'Brien	2020	Current applications of machine learning in the screening and diagnosis of glaucoma: A systematic review and Meta-analysis	International Journal of Ophthalmology	10.18240/ijo.2020.01.22	Exclusion reason: Irrelevant;
781	K. T. Tsaousis; G. Mousteris; V. Diakonis; S. Chaloulis	2023	Current Developments in the Management of Amblyopia with the Use of Perceptual Learning Techniques			Exclusion reason: Irrelevant;
782	M. K. Smolek; S. D. Klyce	1997	Current keratoconus detection methods compared with a neural network approach	Invest Ophthalmol Vis Sci		Exclusion reason: Irrelevant;
783	K. H. Keskinbora	2023	Current roles of artificial intelligence in ophthalmology			Exclusion reason: Irrelevant;
784	D. T. Hogarty; D. A. Mackey	2019	Current state and future prospects of artificial intelligence in ophthalmology: a review	Clinical &Experimental …	10.1111/ceo.13381	Exclusion reason: Irrelevant;
785	Q. Sun; F. Zhang	2021	Current Status of Research on the Mapping Function of Health Utility Values in Asia-Pacific Region: A Systematic Review	Value in Health Regional Issues	10.1016/j.vhri.2020.12.008	Exclusion reason: Irrelevant;
786	M. Giuliani; A. Castelletti; F. Pianosi; E. Mason; P. M. Reed	2016	Curses, tradeoffs, and scalable management: Advancing evolutionary multiobjective direct policy search to improve water reservoir operations	Journal of Water Resources Planning and Management	10.1061/(ASCE)WR.1943-5452.0000570	Exclusion reason: Irrelevant;
787	J. Tardif; M. R. Watson; D. Giaschi; F. Gosselin	2021	The Curve Visible on the Campbell-Robson Chart Is Not the Contrast Sensitivity Function	Frontiers in Neuroscience	10.3389/fnins.2021.626466	Exclusion reason: Irrelevant;
788	D. Mas; M. A. Kowalska; J. Espinosa; H. T. Kasprzak	2010	Custom designed dynamic videokeratometer	Journal of Modern Optics	10.1080/09500340903050942	Exclusion reason: Irrelevant;
789	S. Ozdemir; Y. Wang; S. Gupta; V. Sena; S. Zhang; M. Zhang	2024	Customer analytics and new product performance: The role of contingencies	Technological Forecasting and Social Change	10.1016/j.techfore.2024.123225	Exclusion reason: Irrelevant;
790	S. K. Roy; G. Singh; S. Sadeque; R. L. Gruner	2024	Customer experience quality with social robots: Does trust matter?	Technological Forecasting and Social Change	https://doi.org/10.1016/j.techfore.2023.123032	Exclusion reason: Irrelevant;
791	S. Duffy; K. Bruce; L. Moroko; L. Groeger	2020	Customer orientation: Its surprising origins, tumultuous development and place in the future of marketing thought and practice	Australasian Marketing Journal (AMJ)	https://doi.org/10.1016/j.ausmj.2020.03.007	Exclusion reason: Irrelevant;
792	T. Daradoumis; I. Rodriguez-Ardura; J. Faulin; A. A. Juan; F. Xhafa; F. J. Martinez-Lopez	2010	Customer relationship management applied to higher education: Developing an e-monitoring system to improve relationships in electronic learning environments	International Journal of Services, Technology and Management	10.1504/IJSTM.2010.032887	Exclusion reason: Irrelevant;
793	S. Franchini; S. Krevor	2020	Cut, overlap and locate: a deep learning approach for the 3D localization of particles in astigmatic optical setups	Experiments in Fluids	10.1007/s00348-020-02968-w	Exclusion reason: Irrelevant;
794	I. Fernandez De Arroyabe; C. F. A. Arranz; M. F. Arroyabe; J. C. Fernandez de Arroyabe	2023	Cybersecurity capabilities and cyber-attacks as drivers of investment in cybersecurity systems: A UK survey for 2018 and 2019	Computers & Security	https://doi.org/10.1016/j.cose.2022.102954	Exclusion reason: Irrelevant;
795	G. Steele; D. Ireland; S. Block	2003	Cycloplegic autorefraction results in pre-school children using the Nikon Retinomax Plus and the Welch Allyn Suresight	Optometry and vision science	10.1097/00006324-200308000-00010	Exclusion reason: Irrelevant;
796	A. Kaya; A. S. Keçeli; A. B. Can; H. B. Çakmak	2017	Cyclotorsion measurement using scleral blood vessels	Computers in Biology and Medicine	10.1016/j.compbiomed.2017.05.030	Exclusion reason: Irrelevant;
797	B. S. Botha; L. De wet	2024	CyPVICS: A framework to prevent or minimise cybersickness in immersive virtual clinical simulation	Heliyon	https://doi.org/10.1016/j.heliyon.2024.e29595	Exclusion reason: Irrelevant;
798	S. A. Maisto; J. S. Simons; T. P. Palfai; D. Moskal; P. Luehring-Jones	2021	Daily Associations Among Alcohol Intoxication, Partner Familiarity, Participant Effortful Control, Urgency, and PrEP Uptake on Sexual Behavior in Men Who Have Sex with Men	Archives of Sexual Behavior	10.1007/s10508-020-01852-2	Exclusion reason: Irrelevant;
799	J. S. Simons; R. M. Simons; S. A. Maisto; A. M. Hahn; K. J. Walters	2018	Daily associations between alcohol and sexual behavior in young adults	Experimental and Clinical Psychopharmacology	10.1037/pha0000163	Exclusion reason: Irrelevant;
800	M. E. Patrick; J. L. Maggs; E. S. Lefkowitz	2015	Daily Associations Between Drinking and Sex Among College Students: A Longitudinal Measurement Burst Design	Journal of Research on Adolescence	10.1111/jora.12135	Exclusion reason: Irrelevant;
801	Q. Liu; R. Zhang; Y. Wang; H. Yan; M. Hong	2021	Daily prediction of the arctic sea ice concentration using reanalysis data based on a convolutional lstm network			Exclusion reason: Irrelevant;
802	V. Mehraein; F. Visintin; D. Pittino	2023	The dark side of leadership: A systematic review of creativity and innovation	International Journal of Management Reviews	10.1111/ijmr.12334	Exclusion reason: Irrelevant;
803	C. Fracassi; W. Magnuson	2021	Data Autonomy	Vanderbilt Law Review		Exclusion reason: Irrelevant;
804	H. Ni; X. Yang; C. Fang; Y. Guo; M. Xu; Y. He	2014	Data mining-based study on sub-mentally healthy state among residents in eight provinces and cities in China	Journal of Traditional Chinese Medicine	10.1016/s0254-6272(15)30055-8	Exclusion reason: Irrelevant;
805	Y. Poullet	2009	Data protection legislation: What is at stake for our society and democracy?	Computer Law & Security Review	https://doi.org/10.1016/j.clsr.2009.03.008	Exclusion reason: Irrelevant;
806	K. Fujino; T. Sato; Y. Wang; M. Sugino; N. Takeda; Y. Jimbo; K. Kotani	2023	A Data-Driven Analysis of Myocardial Tissue Contraction on Mild Transverse Aortic Constriction	IEEJ Transactions on Electrical and Electronic Engineering	10.1002/tee.23774	Exclusion reason: Irrelevant;
807	Y. Luo; D. Desai; B. K. Chang; J. Park; M. Bernardi	2024	Data-Driven Compression of Electron-Phonon Interactions	Physical Review X	10.1103/PhysRevX.14.021023	Exclusion reason: Irrelevant;
808	W. Li; F. Paraschiv; G. Sermpinis	2022	A data-driven explainable case-based reasoning approach for financial risk detection	Quantitative Finance	10.1080/14697688.2022.2118071	Exclusion reason: Irrelevant;
809	L. Zhang; Z. Jiang; G. Chen; S. Zhu; Y. Hu	2024	A data-driven high-precision modeling method of machine tool spatial error under the influence of Abbe error	The International Journal of …	10.1007/s00170-023-12751-w	Exclusion reason: Irrelevant;
810	W. Wang; J. Liu; B. Yao; Y. Jiang; Y. Wang; B. Yu	2019	A data-driven hybrid control framework to improve transit performance	Transportation Research Part C: Emerging Technologies	https://doi.org/10.1016/j.trc.2019.08.017	Exclusion reason: Irrelevant;
811	E. F. Bull-Vulpe; M. Riera; S. L. Bore; F. Paesani	2023	Data-Driven Many-Body Potential Energy Functions for Generic Molecules: Linear Alkanes as a Proof-of-Concept Application	Journal of Chemical Theory and Computation	10.1021/acs.jctc.2c00645	Exclusion reason: Irrelevant;
812	M. Mikhail; M.-S. Ouali; S. Yacout	2024	A data-driven methodology with a nonparametric reliability method for optimal condition-based maintenance strategies	Reliability Engineering & System Safety	https://doi.org/10.1016/j.ress.2023.109668	Exclusion reason: Irrelevant;
813	K. Wang; X. Wu; L. Zhang; X. Song	2023	Data-driven multi-step robust prediction of TBM attitude using a hybrid deep learning approach	Advanced Engineering Informatics	https://doi.org/10.1016/j.aei.2022.101854	Exclusion reason: Irrelevant;
814	Y. Tao; J. Qiu; S. Lai; X. Sun; J. Zhao; B. Zhou; L. Cheng	2022	Data-driven on-demand energy supplement planning for electric vehicles considering multi-charging/swapping services	Applied Energy	https://doi.org/10.1016/j.apenergy.2022.118632	Exclusion reason: Irrelevant;
815	J. Habiyaremye; M. Zennaro; C. Mikeka; E. Masabo; K. Jayavel; S. Kumaran	2021	A Data-Driven Predictive Machine Learning Model for Efficiently Storing Temperature-Sensitive Medical Products, Such as Vaccines: Case Study: Pharmacies in Rwanda	Journal of Healthcare Engineering	10.1155/2021/9990552	Exclusion reason: Irrelevant;
816	C. Zhang; D. Zhang; M. Zhang; W. Mao	2019	Data-driven ship energy efficiency analysis and optimization model for route planning in ice-covered Arctic waters	Ocean Engineering	10.1016/j.oceaneng.2019.05.053	Exclusion reason: Irrelevant;
817	H. Wang; T. Peng; A. Nassehi; R. Tang	2023	A data-driven simulation-optimization framework for generating priority dispatching rules in dynamic job shop scheduling with uncertainties	Journal of Manufacturing Systems	https://doi.org/10.1016/j.jmsy.2023.08.001	Exclusion reason: Irrelevant;
818	T. Qu; S. Guan; Y. T. Feng; G. Ma; W. Zhou; J. Zhao	2023	Deep active learning for constitutive modelling of granular materials: From representative volume elements to implicit finite element modelling	International Journal of Plasticity	https://doi.org/10.1016/j.ijplas.2023.103576	Exclusion reason: Irrelevant;
819	J. X. Ong; N. Konopek; H. Fukuyama; A. A. Fawzi	2023	Deep Capillary Nonperfusion on OCT Angiography Predicts Complications in Eyes with Referable Nonproliferative Diabetic Retinopathy	Ophthalmology Retina	https://doi.org/10.1016/j.oret.2022.06.018	Exclusion reason: Irrelevant;
820	M. N. Pal; A. Sarkar; A. Gupta	2022	Deep CNN based microaneurysm-haemorrhage classification in retinal images considering local neighbourhoods	Computer Methods in …	10.1080/21681163.2021.2002190	Exclusion reason: Irrelevant;
821	S. K. Devalla; K. S. Chin; J. M. Mari; T. A. Tun; N. Strouthidis; T. Aung; A. H. Thiéry; M. J. A. Girard	2018	A deep learning approach to digitally stain optical coherence tomography images of the optic nerve head	Investigative Ophthalmology and Visual Science	10.1167/iovs.17-22617	Exclusion reason: Irrelevant;
822	Z. Fan; X. Hu; W.-M. Chen; D.-W. Zhang; X. Ma	2022	A deep learning based 2-dimensional hip pressure signals analysis method for sitting posture recognition	Biomedical Signal Processing and Control	https://doi.org/10.1016/j.bspc.2021.103432	Exclusion reason: Irrelevant;
823	P. Kumar; R. Kumar; M. Gupta	2021	Deep learning based analysis of ophthalmology: A systematic review	EAI Endorsed Transactions on Pervasive …	10.4108/eai.10-9-2021.170950	Exclusion reason: Irrelevant;
824	J. Yang; J. Du; F. Li; Q. Chen; S. Wang; W. Yan	2022	Deep Learning Based Method for Automatic Focus Detection in Digital Lithography	Guangzi Xuebao/Acta Photonica Sinica	10.3788/gzxb20225106.0611002	Exclusion reason: Irrelevant;
825	I. Park; H. K. Kim; W. K. Chung; K. Kim	2020	Deep Learning Based Real-Time OCT Image Segmentation and Correction for Robotic Needle Insertion Systems	IEEE Robotics and Automation Letters	10.1109/LRA.2020.3001474	Exclusion reason: Irrelevant;
826	S. Yan; J. Zhao; H. She; Y. Jiang; F. Fan; G. Yang; J. Zhou; J. Jia; Y. Zhang; L. Zhang	2024	Deep Learning based Retinal Vessel Caliber Measurement and the Association with Hypertension	Current Eye Research	10.1080/02713683.2024.2319755	Exclusion reason: Irrelevant;
827	N. Hallett; K. Yi; J. Dick; C. Hodge	2020	Deep learning based unsupervised and semi-supervised classification for keratoconus	… Joint Conference on …		Exclusion reason: Irrelevant;
828	S. B. Seo; H. Cho	2022	Deep learning classification of early normal-tension glaucoma and glaucoma suspect eyes using Bruch's membrane opening-based disc photography		10.3389/fmed.2022.1037647	Exclusion reason: Irrelevant;
829	Y. Y. Chiang; C. L. Chen; Y. H. Chen	2024	Deep Learning Evaluation of Glaucoma Detection Using Fundus Photographs in Highly Myopic Populations	Biomedicines		Exclusion reason: Irrelevant;
830	Z. Li; C. Guo; D. Lin; D. Nie; Y. Zhu; C. Chen	2021	Deep learning for automated glaucomatous optic neuropathy detection from ultra-widefield fundus images	British Journal of …		Exclusion reason: Irrelevant;
831	T. H. Rim; Z. D. Soh; Y.-C. Tham; H. H. S. Yang; G. Lee; Y. Kim; S. Nusinovici; D. S. W. Ting; T. Y. Wong; C.-Y. Cheng	2020	Deep Learning for Automated Sorting of Retinal Photographs	Ophthalmology Retina	https://doi.org/10.1016/j.oret.2020.03.007	Exclusion reason: Irrelevant;
832	Z. Wu; Z. Lin; L. Li; H. Pan; G. Chen; Y. Fu; Q. Qiu	2021	Deep Learning for Classification of Pediatric Otitis Media	Laryngoscope	10.1002/lary.29302	Exclusion reason: Irrelevant;
833	X. Leng; R. Shi; Y. Wu; S. Zhu; X. Cai; X. Lu; R. Liu	2023	Deep learning for detection of age-related macular degeneration: A systematic review and meta-analysis of diagnostic test accuracy studies			Exclusion reason: Irrelevant;
834	E. Noury; S. S. Mannil; R. T. Chang; A. R. Ran; C. Y. Cheung; S. S. Thapa; H. L. Rao; S. Dasari; M. Riyazuddin; D. Chang; S. Nagaraj; C. C. Tham; R. Zadeh	2022	Deep Learning for Glaucoma Detection and Identification of Novel Diagnostic Areas in Diverse Real-World Datasets	Transl Vis Sci Technol	10.1167/tvst.11.5.11	Exclusion reason: Irrelevant;
835	Q. Chen	2022	Deep Learning for Lesion Detection on Medical Retinal Images			Exclusion reason: Irrelevant;
836	M. S. Khan; N. Tafshir; K. N. Alam; A. R. Dhruba; M. M. Khan; A. A. Albraikan; F. A. Almalki	2022	Deep Learning for Ocular Disease Recognition: An Inner-Class Balance	Comput Intell Neurosci	10.1155/2022/5007111	Exclusion reason: Irrelevant;
837	A. R. Ran; C. C. Tham; P. P. Chan; C. Y. Cheng; Y. C. Tham	2021	Deep learning in glaucoma with optical coherence tomography: a review	Eye		Exclusion reason: Irrelevant;
838	D. S. W. Ting; L. Peng; A. V. Varadarajan; P. A. Keane	2019	Deep learning in ophthalmology: the technical and clinical considerations			Exclusion reason: Irrelevant;
839	M. R. Shoaib; H. M. Emara; J. Zhao; W. El-Shafai; N. F. Soliman; A. S. Mubarak; O. A. Omer; F. E. A. El-Samie; H. Esmaiel	2024	Deep learning innovations in diagnosing diabetic retinopathy: The potential of transfer learning and the DiaCNN model	Computers in Biology and Medicine	https://doi.org/10.1016/j.compbiomed.2023.107834	Exclusion reason: Irrelevant;
840	S. Wei; F. Shi; Y. Wang; Y. Chou; X. Li	2020	A deep learning model for automated sub-basal corneal nerve segmentation and evaluation using in vivo confocal microscopy	Translational Vision Science and Technology	10.1167/tvst.9.2.32	Exclusion reason: Irrelevant;
841	C. Y. Cheung; A. R. Ran; S. Wang; V. T. T. Chan	2022	A deep learning model for detection of Alzheimer's disease based on retinal photographs: a retrospective, multicentre case-control study			Exclusion reason: Irrelevant;
842	C. Y. Cheung; A. R. Ran; S. Wang; V. T. T. Chan; K. Sham; S. Hilal; N. Venketasubramanian; C.-Y. Cheng; C. Sabanayagam; Y. C. Tham; L. Schmetterer; G. J. McKay; M. A. Williams; A. Wong; L. W. C. Au; Z. Lu; J. C. Yam; C. C. Tham; J. J. Chen; O. M. Dumitrascu; P.-A. Heng; T. C. Y. Kwok; V. C. T. Mok; D. Milea; C. L.-H. Chen; T. Y. Wong	2022	A deep learning model for detection of Alzheimer's disease based on retinal photographs: a retrospective, multicentre case-control study	The Lancet Digital Health	https://doi.org/10.1016/S2589-7500(22)00169-8	Exclusion reason: Irrelevant;
843	Y. Hashimoto; R. Asaoka; T. Kiwaki; H. Sugiura	2021	Deep learning model to predict visual field in central 10 from optical coherence tomography measurement in glaucoma	British Journal of …		Exclusion reason: Irrelevant;
844	I. F. Kallel; O. Mahfoudhi; S. Kammoun	2024	Deep learning models based on CNN architecture for early keratoconus detection using corneal topographic maps	Multimedia Tools and Applications	10.1007/s11042-023-17551-8	Exclusion reason: Irrelevant;
845	Y. P. Huang; S. Vadloori; H. C. Chu; E. Y. C. Kang; W. C. Wu	2020	Deep learning models for automated diagnosis of retinopathy of prematurity in preterm infants			Exclusion reason: Irrelevant;
846	N. S. Bodmer; D. G. Christensen; L. M. Bachmann; L. Faes	2024	Deep Learning Models Used in the Diagnostic Workup of Keratoconus: A Systematic Review and Exploratory Meta-Analysis			Exclusion reason: Irrelevant;
847	S. M. Zekavat; V. K. Raghu; M. Trinder; Y. Ye; S. Koyama; M. C. Honigberg; Z. Yu; A. Pampana; S. Urbut; S. Haidermota; D. P. O'Regan; H. Zhao; P. T. Ellinor; A. V. Segrè; T. Elze; J. L. Wiggs; J. Martone; R. A. Adelman; N. Zebardast; L. Del Priore; J. C. Wang; P. Natarajan	2022	Deep Learning of the Retina Enables Phenome- and Genome-Wide Analyses of the Microvasculature	Circulation	10.1161/CIRCULATIONAHA.121.057709	Exclusion reason: Irrelevant;
848	R. Hemelings; B. Elen; J. Barbosa-Breda	2021	Deep learning on fundus images detects glaucoma beyond the optic disc			Exclusion reason: Irrelevant;
849	J. Y. Choi; H. Kim; J. K. Kim; I. S. Lee; I. H. Ryu; J. S. Kim; T. K. Yoo	2024	Deep learning prediction of steep and flat corneal curvature using fundus photography in post-COVID telemedicine era	Medical and Biological Engineering and Computing	10.1007/s11517-023-02952-6	Exclusion reason: Irrelevant;
850	L. K. Singh; Pooja; H. Garg; M. Khanna	2022	Deep learning system applicability for rapid glaucoma prediction from fundus images across various data sets	Evolving Systems	10.1007/s12530-022-09426-4	Exclusion reason: Irrelevant;
851	D. Shi; Z. Lin; W. Wang; Z. Tan; X. Shang; X. Zhang; W. Meng; Z. Ge; M. He	2022	A Deep Learning System for Fully Automated Retinal Vessel Measurement in High Throughput Image Analysis	Frontiers in Cardiovascular Medicine	10.3389/fcvm.2022.823436	Exclusion reason: Irrelevant;
852	A. Sharma; M. Agrawal; S. Dutta Roy; V. Gupta; P. Vashisht; T. Sidhu	2021	Deep learning to diagnose Peripapillary Atrophy in retinal images along with statistical features	Biomedical Signal Processing and Control	10.1016/j.bspc.2020.102254	Exclusion reason: Irrelevant;
853	B. Kucukgoz; M. M. Yapici; D. C. Murphy; E. Spowart; D. H. Steel; B. Obara	2024	Deep Learning Using Preoperative Optical Coherence Tomography Images to Predict Visual Acuity Following Surgery for Idiopathic Full-Thickness Macular Holes	IEEE Access	10.1109/ACCESS.2024.3369676	Exclusion reason: Irrelevant;
854	N. Chotisarn; W. Pimanmassuriya; S. Gulyanon	2021	Deep Learning Visualization for Underspecification Analysis in Product Design Matching Model Development	IEEE Access	10.1109/ACCESS.2021.3102174	Exclusion reason: Irrelevant;
855	S. K. Hussain; A. H. Khan; M. Alrashidi; S. Iqbal; Q. M. Ilyas; K. Shah	2023	Deep Learning with a Novel Concoction Loss Function for Identification of Ophthalmic Disease	Computers, Materials and Continua	10.32604/cmc.2023.041722	Exclusion reason: Irrelevant;
856	K. Nakahara; R. Asaoka; M. Tanito; N. Shibata	2022	Deep learning-assisted (automatic) diagnosis of glaucoma using a smartphone	British Journal of …		Exclusion reason: Irrelevant;
857	L.-C. Lin; C.-H. Huang; Y.-F. Chen; D. Chu; C.-J. Cheng	2022	Deep learning-assisted wavefront correction with sparse data for holographic tomography	Optics and Lasers in Engineering	https://doi.org/10.1016/j.optlaseng.2022.107010	Exclusion reason: Irrelevant;
858	M. Ota-Itadani; H. Takahashi; Z. Mao; T. Igarashi-Yokoi	2022	Deep learning-based 3D OCT imaging for detection of lamina cribrosa defects in eyes with high myopia			Exclusion reason: Irrelevant;
859	M. R. Rai; C. Li; H. Troy Ghashghaei; A. Greenbaum	2023	Deep learning-based adaptive optics for light sheet fluorescence microscopy	Biomedical Optics Express	10.1364/BOE.488995	Exclusion reason: Irrelevant;
860	A. Strittmatter; L. R. Schad; F. G. Zöllner	2024	Deep learning-based affine medical image registration for multimodal minimal-invasive image-guided interventions – A comparative study on generalizability	Zeitschrift fur Medizinische Physik	10.1016/j.zemedi.2023.05.003	Exclusion reason: Irrelevant;
861	Y. Kim; Y. Kim	2024	Deep Learning-Based analytic framework using comprehensive urbanization index for heat vulnerability assessment in urban areas	Expert Systems with Applications	10.1016/j.eswa.2023.121140	Exclusion reason: Irrelevant;
862	F. Li; L. Yan; Y. Wang; J. Shi; H. Chen; X. Zhang	2020	Deep learning-based automated detection of glaucomatous optic neuropathy on color fundus photographs	Graefe's Archive for …	10.1007/s00417-020-04609-8	Exclusion reason: Irrelevant;
863	M. Christ; O. Habra; K. Monnin; K. Vallotton; R. Sznitman; S. Wolf; M. Zinkernagel; P. Márquez Neila	2024	Deep Learning-Based Automated Detection of Retinal Breaks and Detachments on Fundus Photography	Translational Vision Science and Technology	10.1167/tvst.13.4.1	Exclusion reason: Irrelevant;
864	C. Y. Chiang; C. Barnes; P. Angelov; R. Jiang	2020	Deep Learning-Based Automated Forest Health Diagnosis from Aerial Images	IEEE Access	10.1109/ACCESS.2020.3012417	Exclusion reason: Irrelevant;
865	Q. Wan; R. Wei; K. Ma; H. Yin; Y. Deng; J. Tang	2023	Deep learning-based automatic diagnosis of keratoconus with corneal endothelium image		10.1007/s40123-023-00795-w	Exclusion reason: Irrelevant;
866	G. D. Deepak; S. K. Bhat	2024	Deep learning-based CNN for multiclassification of ocular diseases using transfer learning	Computer Methods in Biomechanics and Biomedical Engineering: Imaging and Visualization	10.1080/21681163.2024.2335959	Exclusion reason: Irrelevant;
867	L. Dong; X. Y. Hu; Y. N. Yan; Q. Zhang; N. Zhou	2021	Deep learning-based estimation of axial length and subfoveal choroidal thickness from color fundus photographs		10.3389/fcell.2021.653692	Exclusion reason: Irrelevant;
868	W. Lee; H. S. Nam; J. Y. Seok; W. Y. Oh; J. W. Kim; H. Yoo	2023	Deep learning-based image enhancement in optical coherence tomography by exploiting interference fringe	Communications Biology	10.1038/s42003-023-04846-7	Exclusion reason: Irrelevant;
869	Z. Tang; X. Wang; A. R. Ran; D. Yang; A. Ling; J. C. Yam; X. Zhang; S. K. H. Szeto; J. Chan; C. Y. K. Wong; V. W. K. Hui; C. K. M. Chan; T. Y. Wong; C. Y. Cheng; C. Sabanayagam; Y. C. Tham; G. Liew; G. Anantharaman; R. Raman; Y. Cai; H. Che; L. Luo; Q. Liu; Y. L. Wong; A. K. Y. Ngai; V. L. Yuen; N. Kei; T. Y. Y. Lai; H. Chen; C. C. Tham; P. A. Heng; C. Y. Cheung	2024	Deep learning-based image quality assessment for optical coherence tomography macular scans: a multicentre study	Br J Ophthalmol	10.1136/bjo-2023-323871	Exclusion reason: Irrelevant;
870	C. S. Lisson; C. G. Lisson; M. F. Mezger; D. Wolf; S. A. Schmidt; W. M. Thaiss; E. Tausch; A. J. Beer; S. Stilgenbauer; M. Beer; M. Goetz	2022	Deep Neural Networks and Machine Learning Radiomics Modelling for Prediction of Relapse in Mantle Cell Lymphoma	Cancers	10.3390/cancers14082008	Exclusion reason: Irrelevant;
871	L. Zhang; H. Wang; M. C. Muniz; A. Z. Panagiotopoulos; R. Car; E. Weinan	2022	A deep potential model with long-range electrostatic interactions	Journal of Chemical Physics	10.1063/5.0083669	Exclusion reason: Irrelevant;
872	G. Su; M. Dai; B. Chen; X. Lin	2024	Deep reinforcement learning aided secure UAV communications in the presence of moving eavesdroppers	Journal of King Saud University - Computer and Information Sciences	https://doi.org/10.1016/j.jksuci.2024.102047	Exclusion reason: Irrelevant;
873	M. Dorokhova; Y. Martinson; C. Ballif; N. Wyrsch	2021	Deep reinforcement learning control of electric vehicle charging in the presence of photovoltaic generation	Applied Energy	https://doi.org/10.1016/j.apenergy.2021.117504	Exclusion reason: Irrelevant;
874	K. Yao; L. Zhang; T. Luo; Y. Wu	2018	Deep reinforcement learning for extractive document summarization	Neurocomputing	https://doi.org/10.1016/j.neucom.2018.01.020	Exclusion reason: Irrelevant;
875	E. Hachem; H. Ghraieb; J. Viquerat; A. Larcher; P. Meliga	2021	Deep reinforcement learning for the control of conjugate heat transfer	Journal of Computational Physics	https://doi.org/10.1016/j.jcp.2021.110317	Exclusion reason: Irrelevant;
876	M. Schnaubelt	2022	Deep reinforcement learning for the optimal placement of cryptocurrency limit orders	European Journal of Operational Research	https://doi.org/10.1016/j.ejor.2021.04.050	Exclusion reason: Irrelevant;
877	Q. Wang; C. Tang	2021	Deep reinforcement learning for transportation network combinatorial optimization: A survey	Knowledge-Based Systems	https://doi.org/10.1016/j.knosys.2021.107526	Exclusion reason: Irrelevant;
878	Y. Zhang; Z. Chai; G. Lykotrafitis	2021	Deep reinforcement learning with a particle dynamics environment applied to emergency evacuation of a room with obstacles	Physica A: Statistical Mechanics and its Applications	https://doi.org/10.1016/j.physa.2021.125845	Exclusion reason: Irrelevant;
879	J. Ye; M. Wang; M. Shen; S. Huang; A. Xue; J. Lin; Y. Fan; J. Wang; F. Lu; Y. Shao	2020	Deep retinal capillary plexus decreasing correlated with the outer retinal layer alteration and visual acuity impairment in pathological myopia	Investigative Ophthalmology and Visual Science	10.1167/iovs.61.4.45	Exclusion reason: Irrelevant;
880	J. Shi; Y. Zhao; W. Xiang; V. Monga; X. Liu; R. Tao	2021	Deep Scattering Network With Fractional Wavelet Transform	IEEE Transactions on Signal Processing	10.1109/TSP.2021.3098936	Exclusion reason: Irrelevant;
881	M. F. Bulbul; A. Ullah; H. Ali; D. Kim	2022	A Deep Sequence Learning Framework for Action Recognition in Small-Scale Depth Video Dataset	Sensors	10.3390/s22186841	Exclusion reason: Irrelevant;
882	H. Sha; J. Cui; R. Yu	2022	Deep sub-angstrom resolution imaging by electron ptychography with misorientation correction	Science Advances	10.1126/sciadv.abn2275	Exclusion reason: Irrelevant;
883	A. H. Al-Timemy; N. H. Ghaeb; Z. M. Mosa; J. Escudero	2022	Deep transfer learning for improved detection of keratoconus using corneal topographic maps		10.1007/s12559-021-09880-3	Exclusion reason: Irrelevant;
884	J. Fang; H. Fu; J. Liu	2021	Deep triplet hashing network for case-based medical image retrieval	Medical Image Analysis	https://doi.org/10.1016/j.media.2021.101981	Exclusion reason: Irrelevant;
885	T. Joshi; H. Pundir; S. Chandra	2022	Deep-learning based repurposing of FDA-approved drugs against Candida albicans dihydrofolate reductase and molecular dynamics study	Journal of Biomolecular Structure and Dynamics	10.1080/07391102.2021.1911851	Exclusion reason: Irrelevant;
886	H. Li; Z. Tang; J. Fu; W. H. Dong; N. Zou; X. Gong; W. Duan	2024	Deep-learning density functional perturbation theory	Physical Review Letters	10.1103/PhysRevLett.132.096401	Exclusion reason: Irrelevant;
887	H. Li; Z. Wang; N. Zou; M. Ye; R. Xu; X. Gong	2022	Deep-learning density functional theory Hamiltonian for efficient ab initio electronic-structure calculation	Nature Computational …		Exclusion reason: Irrelevant;
888	H. Li; Z. Tang; X. Gong; N. Zou; W. Duan	2023	Deep-learning electronic-structure calculation of magnetic superstructures			Exclusion reason: Irrelevant;
889	P. Vicinanza; A. Goldberg; S. B. Srivastava	2023	A deep-learning model of prescient ideas demonstrates that they emerge from the periphery	PNAS Nexus	10.1093/pnasnexus/pgac275	Exclusion reason: Irrelevant;
890	C. Y. Cheung; D. Xu; C. Y. Cheng; C. Sabanayagam; Y. C. Tham; M. Yu; T. H. Rim; C. Y. Chai; B. Gopinath; P. Mitchell; R. Poulton; T. E. Moffitt; A. Caspi; J. C. Yam; C. C. Tham; J. B. Jonas; Y. X. Wang; S. J. Song; L. M. Burrell; O. Farouque; L. J. Li; G. Tan; D. S. W. Ting; W. Hsu; M. L. Lee; T. Y. Wong	2021	A deep-learning system for the assessment of cardiovascular disease risk via the measurement of retinal-vessel calibre	Nature Biomedical Engineering	10.1038/s41551-020-00626-4	Exclusion reason: Irrelevant;
891	Z. Chen; H. Ishikawa; Y. Wang; G. Wollstein; J. S. Schuman	2024	Deep-Learning-Based Group Pointwise Spatial Mapping of Structure to Function in Glaucoma	Ophthalmology Science	https://doi.org/10.1016/j.xops.2024.100523	Exclusion reason: Irrelevant;
892	S. Bakirtzis; K. Qiu; I. Wassell; M. Fiore; J. Zhang	2022	Deep-Learning-Based Multivariate Time-Series Classification for Indoor/Outdoor Detection	IEEE Internet of Things Journal	10.1109/JIOT.2022.3190555	Exclusion reason: Irrelevant;
893	V. Yuen; A. Ran; J. Shi; K. Sham; D. Yang	2021	Deep-learning–based pre-diagnosis assessment module for retinal photographs: A multicenter study			Exclusion reason: Irrelevant;
894	Q. Abbas; M. Albathan; A. Altameem; R. S. Almakki	2023	Deep-Ocular: Improved Transfer Learning Architecture Using Self-Attention and Dense Layers for Recognition of Ocular Diseases			Exclusion reason: Irrelevant;
895	X. Tan; Y. Diao; X. Chen; F. Shi; Y. Fan; J. Xie; W. Zhu	2022	Deep-supervision and feature-aggregation network for linear lesion segmentation of high myopia	Journal of Image and Graphics	10.11834/jig.210642	Exclusion reason: Irrelevant;
896	Z. Yang; Y. Zhang; K. Xu; J. Sun; Y. Wu; M. Zhou	2023	DeepDrRVO: A GAN-auxiliary two-step masked transformer framework benefits early recognition and differential diagnosis of retinal vascular occlusion from color fundus photographs	Computers in Biology and Medicine	10.1016/j.compbiomed.2023.107148	Exclusion reason: Irrelevant;
897	P. J. Schubert; R. Saxena; J. Kornfeld	2024	DeepFocus: fast focus and astigmatism correction for electron microscopy	Nature Communications	10.1038/s41467-024-45042-3	Exclusion reason: Irrelevant;
898	Y. Yao; J. Yang; H. Sun; H. Kong; S. Wang; K. Xu; W. Dai; S. Jiang; Q. Bai; S. Xing; J. Yuan; X. Liu; F. Lu; Z. Chen; J. Qu; J. Su	2024	DeepGraFT: A novel semantic segmentation auxiliary ROI-based deep learning framework for effective fundus tessellation classification	Computers in Biology and Medicine	https://doi.org/10.1016/j.compbiomed.2023.107881	Exclusion reason: Irrelevant;
899	Y. Wang; H. Li; Z. Tang; H. Tao; Y. Wang; Z. Yuan	2024	DeepH-2: Enhancing deep-learning electronic structure via an equivariant local-coordinate transformer	arXiv preprint arXiv …		Exclusion reason: Irrelevant;
900	D. Ali; S. Frimpong	2021	DeepHaul: a deep learning and reinforcement learning-based smart automation framework for dump trucks	Progress in Artificial Intelligence	10.1007/s13748-021-00233-7	Exclusion reason: Irrelevant;
901	R. R. R.S; R. R; M. S. Shahreyar; A. Raut; P. P.N; S. Kalady; J. P.B	2022	DeepNR: An adaptive deep reinforcement learning based NoC routing algorithm	Microprocessors and Microsystems	https://doi.org/10.1016/j.micpro.2022.104485	Exclusion reason: Irrelevant;
902	Z. Liu; J. Du; J. Fang; Y. Yin; G. Xu; L. Xie	2019	DeepScreening: A deep learning-based screening web server for accelerating drug discovery	Database	10.1093/database/baz104	Exclusion reason: Irrelevant;
903	W. Zhang; X. Zhao; Y. Chen; J. Zhong	2020	DeepUWF: an automated ultra-wide-field fundus screening system via deep learning	IEEE Journal of …		Exclusion reason: Irrelevant;
904	W. Zhang; X. Zhao; Y. Chen; J. Zhong; Z. Yi	2021	DeepUWF: An Automated Ultra-Wide-Field Fundus Screening System via Deep Learning	IEEE J Biomed Health Inform	10.1109/jbhi.2020.3046771	Exclusion reason: Irrelevant;
905	N. Goldmann; S. E. Skalicky; R. N. Weinreb; R. A. P. Guedes; C. Baudouin; X. Zhang; A. van Gestel; E. Z. Blumenthal; P. L. Kaufman; R. Rothman; A. M. Vasquez; P. Harasymowycz; D. S. Welsbie; I. Goldberg	2023	Defining functional requirements for a patient-centric computerized glaucoma treatment and care ecosystem	Journal of Medical Artificial Intelligence	10.21037/jmai-22-33	Exclusion reason: Irrelevant;
906	J. Bühren; C. Kühne; T. Kohnen	2007	Defining Subclinical Keratoconus Using Corneal First-Surface Higher-Order Aberrations	American Journal of Ophthalmology	10.1016/j.ajo.2006.11.062	Exclusion reason: Irrelevant;
907	R. G. E. Hutter	1970	Deflection Defocusing Effects in Cathode-Ray Tubes at Large Deflection Angles	IEEE Transactions on Electron Devices	10.1109/T-ED.1970.17122	Exclusion reason: Irrelevant;
908	F. Karimi Nejadasl; M. Karuppasamy; A. J. Koster; R. B. G. Ravelli	2011	Defocus estimation from stroboscopic cryo-electron microscopy data	Ultramicroscopy	10.1016/j.ultramic.2011.08.007	Exclusion reason: Irrelevant;
909	V. Rodriguez-Lopez; A. Hernandez-Poyatos; C. Dorronsoro	2023	Defocus flicker of chromatic stimuli deactivates accommodation	Biomedical Optics Express	10.1364/BOE.486466	Exclusion reason: Irrelevant;
910	R. K. M. Chun; H. Zhang; Z. Liu; D. Y. Y. Tse; Y. Zhou; C. S. Y. Lam; C. H. To	2023	Defocus incorporated multiple segments (DIMS) spectacle lenses increase the choroidal thickness: a two-year randomized clinical trial	Eye Vis (Lond)	10.1186/s40662-023-00356-z	Exclusion reason: Irrelevant;
911	R. Barnkob; C. Cierpka; M. Chen; S. Sachs; P. Mader; M. Rossi	2021	Defocus particle tracking: A comparison of methods based on model functions, cross-correlation, and neural networks	Measurement Science and Technology	10.1088/1361-6501/abfef6	Exclusion reason: Irrelevant;
912	Z. Cao; C. Zhai	2019	Defocus-based three-dimensional particle location with extended depth of field via color coding	Applied optics	10.1364/AO.58.004734	Exclusion reason: Irrelevant;
913	H. Yang; J. C. Downs; I. A. Sigal; M. D. Roberts; H. Thompson; C. F. Burgoyne	2009	Deformation of the normal monkey optic nerve head connective tissue after acute IOP elevation within 3-D histomorphometric reconstructions	Investigative Ophthalmology and Visual Science	10.1167/iovs.09-3410	Exclusion reason: Irrelevant;
914	R. Michael; J. C. D’Antin; L. P. Cortés; H. J. Burd; B. Sheil; R. I. Barraquer	2021	Deformations and ruptures in human lenses with cortical cataract subjected to ex vivo simulated accommodation	Investigative Ophthalmology and Visual Science	10.1167/IOVS.62.1.12	Exclusion reason: Irrelevant;
915	L. M. Devi; K. Wahengbam; A. D. Singh	2021	Dehazing buried tissues in retinal fundus images using a multiple radiance pre-processing with deep learning based multiple feature-fusion	Optics & Laser Technology	https://doi.org/10.1016/j.optlastec.2020.106908	Exclusion reason: Irrelevant;
916	X. J. Zhang; P. P. Y. Wong; E. S. Wong; K. W. Kam	2022	Delayed diagnosis of amblyopia in children of lower socioeconomic families: the Hong Kong Children Eye Study	Ophthalmic …	10.1080/09286586.2021.1986551	Exclusion reason: Irrelevant;
917	Y. T. Kim; H. Sohn; J. Jeong	2011	Delayed transition from ambiguous to risky decision making in alcohol dependence during Iowa Gambling Task	Psychiatry Research	10.1016/j.psychres.2011.05.003	Exclusion reason: Irrelevant;
918	M. Zollo; S. G. Winter	2002	Deliberate learning and the evolution of dynamic capabilities	Organization Science	10.1287/orsc.13.3.339.2780	Exclusion reason: Irrelevant;
919	T. C. K. Kwok; N. C. M. Shum; G. Ngai	2015	Democratizing Optometric Care: A Vision-Based, Data-Driven Approach to Automatic Refractive Error Measurement for Vision Screening	… on Multimedia (ISM)		Exclusion reason: Irrelevant;
920	A. Milton; M. Murphy; B. Rose; G. Olivares; B. K. Little; C. Lau; A. Sulley	2016	Demonstrating correction of low levels of astigmatism with realistic scenes	Contact Lens and Anterior Eye	https://doi.org/10.1016/j.clae.2015.07.004	Exclusion reason: Irrelevant;
921	M. W. Grinstaff	2008	Dendritic macromers for hydrogel formation: Tailored materials for ophthalmic, orthopedic, and biotech applications	Journal of Polymer Science, Part A: Polymer Chemistry	10.1002/pola.22525	Exclusion reason: Irrelevant;
922	S. Hirahara; T. Yasukawa; A. Kominami; M. Nozaki; Y. Ogura	2016	Densitometry of Choroidal Vessels in Eyes with and Without Central Serous Chorioretinopathy by Wide-Field Indocyanine Green Angiography	American Journal of Ophthalmology	10.1016/j.ajo.2016.03.040	Exclusion reason: Irrelevant;
923	H. M. Yu; A. S. Banerjee	2022	Density functional theory method for twisted geometries with application to torsional deformations in group-IV nanotubes	Journal of Computational Physics	https://doi.org/10.1016/j.jcp.2022.111023	Exclusion reason: Irrelevant;
924	T. E. Baker; D. Poulin	2020	Density functionals and Kohn-Sham potentials with minimal wavefunction preparations on a quantum computer	Physical Review Research	10.1103/PhysRevResearch.2.043238	Exclusion reason: Irrelevant;
925	R. F. W. Bader	2010	The density in density functional theory	Journal of Molecular Structure: THEOCHEM	10.1016/j.theochem.2009.10.022	Exclusion reason: Irrelevant;
926	A. Ghorui; S. Chatterjee; R. Makkar	2023	Deployment of CNN on colour fundus images for the automatic detection of glaucoma	International Journal of …		Exclusion reason: Irrelevant;
927	S. W. Nam; Y. Kim; D. Kim; Y. Jeong	2023	Depolarized Holography with Polarization-Multiplexing Metasurface	ACM Transactions on Graphics	10.1145/3618395	Exclusion reason: Irrelevant;
928	A. S. Keçeli; A. Kaya; A. B. Can	2018	Depth features to recognise dyadic interactions	IET Computer Vision	10.1049/iet-cvi.2017.0204	Exclusion reason: Irrelevant;
929	R. Xu; Z. Huang; W. Gong; W. Zhou; C. Tropea	2024	Depth from Defocus technique for irregular particle images	Measurement	https://doi.org/10.1016/j.measurement.2024.115156	Exclusion reason: Irrelevant;
930	C. Armbrüster; M. Wolter; T. Kuhlen; W. Spijkers; B. Fimm	2008	Depth perception in virtual reality: Distance estimations in peri- and extrapersonal space	Cyberpsychology and Behavior	10.1089/cpb.2007.9935	Exclusion reason: Irrelevant;
931	S. Chang; C. Murff; T. Leng; S. L. Groth; A. K. Bowden	2022	Depth-resolved extraction of optical attenuation for glaucoma assessment in clinical settings: a pilot study	Biomedical Optics Express	10.1364/BOE.461348	Exclusion reason: Irrelevant;
932	S. K. Panda; H. Cheong; T. A. Tun; S. K. Devella; V. Senthil; R. Krishnadas; M. L. Buist; S. Perera; C.-Y. Cheng; T. Aung; A. H. Thiéry; M. J. A. Girard	2022	Describing the Structural Phenotype of the Glaucomatous Optic Nerve Head Using Artificial Intelligence	American Journal of Ophthalmology	https://doi.org/10.1016/j.ajo.2021.06.010	Exclusion reason: Irrelevant;
933	J. Zhao; M. A. Brubaker; S. Benlekbir; J. L. Rubinstein	2015	Description and comparison of algorithms for correcting anisotropic magnification in cryo-EM images	Journal of Structural Biology	10.1016/j.jsb.2015.06.014	Exclusion reason: Irrelevant;
934	A. R. Arizcuren; M. Jiménez-García; F. J. Castro-Alonso; A. Consejo	2024	Description of a new method to calculate the equator of the crystalline lens using AS-OCT images: Accuracy in non-dilated measurements	Ophthalmic and Physiological Optics	10.1111/opo.13353	Exclusion reason: Irrelevant;
935	H. S. Chan; Y. M. Tang; C. W. Do; H. H. Y. Wong	2023	Design and assessment of amblyopia, strabismus, and myopia treatment and vision training using virtual reality	Digital …	10.1177/20552076231176638	Exclusion reason: Irrelevant;
936	C. Y. Wang; Z. T. Cheng	2023	Design and Assessment of Children’s Pencil Holder for Chinese Writing	Sustainability (Switzerland)	10.3390/su151612421	Exclusion reason: Irrelevant;
937	N. Raventhiran; R. S. Molla; K. Nandishwara; E. Johnson; Y. Li	2022	Design and fabrication of a novel on-chip pressure sensor for microchannels	Lab on a Chip	10.1039/d2lc00648k	Exclusion reason: Irrelevant;
938	M. W. Apprey; K. T. Agbevanu; G. K. Gasper; P. O. Akoi	2022	Design and implementation of a solar powered navigation technology for the visually impaired	Sensors International	https://doi.org/10.1016/j.sintl.2022.100181	Exclusion reason: Irrelevant;
939	D. Mourtzis; M. Doukas	2014	Design and Planning of Manufacturing Networks for Mass Customisation and Personalisation: Challenges and Outlook	Procedia CIRP	https://doi.org/10.1016/j.procir.2014.05.004	Exclusion reason: Irrelevant;
940	S. Liang; X. Li; J. Kang; M. Wan; J. Wang; J. Zhang	2021	Design and simulation of an ultra-wide field optical coherence tomography retinal imaging system	Photonics	10.3390/photonics8110476	Exclusion reason: Irrelevant;
941	R. Sayed; H. Azmi; A. M. Nassar; H. Shawkey	2020	Design automation and implementation of machine learning classifier chips	IEEE Access	10.1109/ACCESS.2020.3032658	Exclusion reason: Irrelevant;
942	C. J. Woodard; N. Ramasubbu; F. T. Tschang; V. Sambamurthy	2013	Design capital and design moves: The logic of digital business strategy	MIS Quarterly: Management Information Systems	10.25300/MISQ/2013/37.2.10	Exclusion reason: Irrelevant;
943	A. E. Narayanan; M. Ishwarya	2023	Detection and Classification of 'Myopia Epidemic'Using Image Processing and Machine Learning to Prevent Fatal Road Accidents	2023 14th …		Exclusion reason: Irrelevant;
944	T. Benzschawel; T. E. Cohn	1985	Detection and recognition of visual targets	Journal of the Optical Society of America A: Optics and Image Science, and Vision	10.1364/JOSAA.2.001543	Exclusion reason: Irrelevant;
945	S. Demirel; R. S. Anderson; S. C. Dakin; L. N. Thibos	2012	Detection and resolution of vanishing optotype letters in central and peripheral vision	Vision Research	10.1016/j.visres.2012.02.010	Exclusion reason: Irrelevant;
946	C. Lin; X. Song; L. Li; Y. Li; M. Jiang; R. Sun; H. Zhou	2021	Detection of active and inactive phases of thyroid-associated ophthalmopathy using deep convolutional neural network		10.1186/s12886-020-01783-5	Exclusion reason: Irrelevant;
947	S. Makowski; A. Bätz; P. Prasse; L. A. Jäger; T. Scheffer	2023	Detection of Alcohol Inebriation from Eye Movements	Procedia Computer Science	https://doi.org/10.1016/j.procs.2023.10.199	Exclusion reason: Irrelevant;
948	A. Mitani; A. Huang; S. Venugopalan	2020	Detection of anaemia from retinal fundus images via deep learning	Nature biomedical …		Exclusion reason: Irrelevant;
949	G. Anitha; M. Ismail	2018	Detection of Choroidal Neovascularization Through Characterization of Changes in Anterior and Posterior Eye Segments	3D Research	10.1007/s13319-018-0189-4	Exclusion reason: Irrelevant;
950	G. Oscar; T. Chang	2013	Detection of complex objects by using neural networks and ocular microtremor	Revista de la Facultad de Ingenieria		Exclusion reason: Irrelevant;
951	T. H. Rim; A. Y. Lee; D. S. Ting; K. Teo; B. K. Betzler	2021	Detection of features associated with neovascular age-related macular degeneration in ethnically distinct data sets by an optical coherence tomography: trained deep …	British Journal of …		Exclusion reason: Irrelevant;
952	M. Yamada; Y. Hiratsuka; T. Nakano; Y. Kita; T. Watanabe; H. Tamura; R. Kawasaki; T. Yokoyama; S. Takano	2020	Detection of glaucoma and other vision-threatening ocular diseases in the population recruited at specific health checkups in Japan	Clinical Epidemiology	10.2147/CLEP.S273016	Exclusion reason: Irrelevant;
953	K. Nouri-Mahdavi; R. E. Weiss	2021	Detection of Glaucoma Deterioration in the Macular Region with Optical Coherence Tomography: Challenges and Solutions	Am J Ophthalmol	10.1016/j.ajo.2020.09.026	Exclusion reason: Irrelevant;
954	A. R. Ran; C. Y. Cheung; X. Wang; H. Chen; L.-y. Luo; P. P. Chan; M. O. M. Wong; R. T. Chang; S. S. Mannil; A. L. Young; H.-w. Yung; C. P. Pang; P.-A. Heng; C. C. Tham	2019	Detection of glaucomatous optic neuropathy with spectral-domain optical coherence tomography: a retrospective training and validation deep-learning analysis	The Lancet Digital Health	https://doi.org/10.1016/S2589-7500(19)30085-8	Exclusion reason: Irrelevant;
955	A. Eresen; J. Yang; J. Shangguan; A. B. Benson; V. Yaghmai; Z. Zhang	2021	Detection of Immunotherapeutic Response in a Transgenic Mouse Model of Pancreatic Ductal Adenocarcinoma Using Multiparametric MRI Radiomics: A Preliminary Investigation	Academic Radiology	10.1016/j.acra.2020.04.026	Exclusion reason: Irrelevant;
956	J. M. Miller; J. Schwiegerling; H. Leising-Hall; T. Surachatkumtonekul	2001	Detection of improper fixation in MTI photoscreening images	J aapos	10.1067/mpa.2001.111012	Exclusion reason: Irrelevant;
957	N. Mesplié; S. Léoni-Mesplié; A. Gallois; J. Colin; D. Touboul	2011	Detection of keratoconus using wavefront analysis	Journal Français d'Ophtalmologie	10.1016/j.jfo.2011.01.024	Exclusion reason: Irrelevant;
958	R. Vinciguerra; R. Ambrosio; Y. Wang; F. Zhang; X. Zhou; J. Bai; K. Yu; S. Chen; X. Fang; P. Vinciguerra	2023	Detection of Keratoconus With a New Corvis Biomechanical Index Optimized for Chinese Populations	American Journal of Ophthalmology	10.1016/j.ajo.2023.04.002	Exclusion reason: Irrelevant;
959	S. Yousefi; T. Kiwaki; Y. Zheng; H. Sugiura; R. Asaoka; H. Murata; H. Lemij; K. Yamanishi	2018	Detection of Longitudinal Visual Field Progression in Glaucoma Using Machine Learning	American Journal of Ophthalmology	https://doi.org/10.1016/j.ajo.2018.06.007	Exclusion reason: Irrelevant;
960	J. Lee; B. C. Y. Zee; Q. Li	2013	Detection of neovascularization based on fractal and texture analysis with interaction effects in diabetic retinopathy	PLoS One	10.1371/journal.pone.0075699	Exclusion reason: Irrelevant;
961	M. Sangeetha		DETECTION OF OCULAR EYE DISEASE FROM BIGDATA USING DEEP CONVOLUTIONAL NEURAL NETWORK			Exclusion reason: Irrelevant;
962	E. Parra-Mora; A. Cazañas-Gordón	2021	Detection of peripheral retinal breaks in ultra-widefield images using deep learning	2021 Telecoms …		Exclusion reason: Irrelevant;
963	F. A. Medeiros; A. A. Jammal; E. B. Mariottoni	2021	Detection of progressive glaucomatous optic nerve damage on fundus photographs with deep learning	Ophthalmology		Exclusion reason: Irrelevant;
964	C. Zheng; Q. Yao; J. Lu; X. Xie; S. Lin; Z. Wang; S. Wang; Z. Fan; T. Qiao	2021	Detection of referable horizontal strabismus in children’s primary gaze photographs using deep learning	Translational Vision Science and Technology	10.1167/tvst.10.1.33	Exclusion reason: Irrelevant;
965	M. Akil; Y. Elloumi; R. Kachouri	2021	Detection of retinal abnormalities in fundus image using CNN deep learning networks	State of the Art in Neural Networks and their …		Exclusion reason: Irrelevant;
966	Y. Zhang; W. Hsu; M. L. Lee	2009	Detection of retinal blood vessels based on nonlinear projections	Journal of Signal Processing Systems	10.1007/s11265-008-0179-5	Exclusion reason: Irrelevant;
967	A. E. Gök; S. Tasdemır	2024	Detection of Retinal Diseases from Fundus Images Using Deep Learning and Adaptive Histogram Equality	… Fen Bilimleri Enstitüsü Fen Bilimleri Dergisi		Exclusion reason: Irrelevant;
968	Z. Qian; X. Xie; J. Yang; H. Ye; Z. Wang; J. Chen; H. Liu	2021	Detection of shallow anterior chamber depth from two-dimensional anterior segment photographs using deep learning		10.1186/s12886-021-02104-0	Exclusion reason: Irrelevant;
969	J. C. M. Ortiz; L. M. H. Carvajal; V. B. Fernandez	2019	Detection of significant wavelengths for identifying and classifying Fusarium oxysporum during the incubation period and water stress in Solanum lycopersicum plants using reflectance spectroscopy	Journal of Plant Protection Research	10.24425/jppr.2019.129290	Exclusion reason: Irrelevant;
970	E. Vaghefi; S. Yang; S. Hill; G. Humphrey; N. Walker; D. Squirrell	2019	Detection of smoking status from retinal images; a Convolutional Neural Network study	Scientific Reports	10.1038/s41598-019-43670-0	Exclusion reason: Irrelevant;
971	H. Uchida; L. Brigatti; J. Caprioli	1996	Detection of structural damage from glaucoma with confocal laser image analysis	Investigative ophthalmology & …		Exclusion reason: Irrelevant;
972	J. Bühren; D. Kook; G. Yoon; T. Kohnen	2010	Detection of subclinical keratoconus by using corneal anterior and posterior surface aberrations and thickness spatial profiles	Investigative Ophthalmology and Visual Science	10.1167/iovs.09-4960	Exclusion reason: Irrelevant;
973	G. M. Angeletos; C. Lian	2023	Determinacy without the Taylor Principle	Journal of Political Economy	10.1086/723634	Exclusion reason: Irrelevant;
974	A. K. Schuster; J. E. Fischer; C. Vossmerbaeumer; U. Vossmerbaeumer	2016	Determinants of peripapillary retinal nerve fiber layer thickness regarding ocular and systemic parameters - the MIPH Eye&Health Study	Graefes Arch Clin Exp Ophthalmol	10.1007/s00417-016-3422-y	Exclusion reason: Irrelevant;
975	X. Xie; B. Chen; J. Yang; C. Huang; K. Qiu; C. Zheng	2021	Determinants of peripapillary retinal nerve fiber layer's grayscale value in normal eyes by spectral domain optical coherence tomography			Exclusion reason: Irrelevant;
976	M. Lindner; M. Pfau; J. Czauderna; L. Goerdt; S. Schmitz-Valckenberg; F. G. Holz; M. Fleckenstein	2019	Determinants of Reading Performance in Eyes with Foveal-Sparing Geographic Atrophy	Ophthalmology Retina	https://doi.org/10.1016/j.oret.2018.11.005	Exclusion reason: Irrelevant;
977	K. V. Fernando; S. D. Fuller	2007	Determination of astigmatism in TEM images	Journal of Structural Biology	10.1016/j.jsb.2006.07.021	Exclusion reason: Irrelevant;
978	A. Ohlendorf; A. Leube; S. Wahl; K. Rifai	2022	Determination of at least one optical parameter of a spectacle lens	US Patent …		Exclusion reason: Irrelevant;
979	D. A. VanNasdale; A. E. Elsner; A. Weber; M. Miura; B. P. Haggerty	2009	Determination of foveal location using scanning laser polarimetry	Journal of Vision	10.1167/9.3.21	Exclusion reason: Irrelevant;
980	M. F. Lohrer; Y. Liu; D. M. Hanna; K. H. Wang; F. T. Liu; T. A. Laurence; G. Y. Liu	2020	Determination of the Maturation Status of Dendritic Cells by Applying Pattern Recognition to High-Resolution Images	Journal of Physical Chemistry B	10.1021/acs.jpcb.0c06437	Exclusion reason: Irrelevant;
981	A. G. De Paul; R. F. Sanchez; L. A. Issolio	2018	Determination of the optimum double-pass image through focus operators	Journal of the Optical Society of America A: Optics and Image Science, and Vision	10.1364/JOSAA.35.000020	Exclusion reason: Irrelevant;
982	B. Lee; S. Hong; H. Kim	2023	Determination of workers' compliance to safety regulations using a spatio-temporal graph convolution network	Advanced Engineering Informatics	https://doi.org/10.1016/j.aei.2023.101942	Exclusion reason: Irrelevant;
983	Y. Zhi; R. Du; Y. Qiao; K. Sang; L. Chen; M. Cai	2023	Determining 3d image structures in adolescent myopia with deep learning: Impact of fitness and games	… multidisciplinar de las …		Exclusion reason: Irrelevant;
984	Y. Ichikawa; R. Kikuchi; K. Yamamoto; M. Motosuke	2021	Determining particle depth positions and evaluating dispersion using astigmatism PTV with a neural network	Applied optics	10.1364/AO.427571	Exclusion reason: Irrelevant;
985	K. Ohno-Matsui; H. Takahashi; Z. Mao; N. Nakao	2023	Determining posterior vitreous structure by analysis of images obtained by AI-based 3D segmentation and ultrawidefield optical coherence tomography	Br J Ophthalmol	10.1136/bjophthalmol-2021-320131	Exclusion reason: Irrelevant;
986	C. Y. Hsiao; C. C. Kuo; Y. A. Liou; M. J. Wang	2023	Determining Work-Rest Schedules for Visual Tasks That Use Optical Head-Mounted Displays Based on Visual Fatigue and Visually Induced Motion Sickness Recovery	International Journal of Environmental Research and Public Health	10.3390/ijerph20031880	Exclusion reason: Irrelevant;
987	S. Gao; H. Shi; F. Wang; Z. Wang; S. Zhang; Y. Li; Y. Sun	2022	Deterministic policy optimization with clipped value expansion and long-horizon planning	Neurocomputing	https://doi.org/10.1016/j.neucom.2022.02.022	Exclusion reason: Irrelevant;
988	R. Hafezi; A. N. Akhavan; M. Zamani; S. Pakseresht; S. Shamshirband	2019	Developing a data mining based model to extract predictor factors in energy systems: Application of global natural gas demand	Energies	10.3390/en12214124	Exclusion reason: Irrelevant;
989	M. J. S. Gulliford; R. H. Orlebar; M. H. Bird; S. Acha; N. Shah	2022	Developing a dynamic carbon benchmarking method for large building property estates	Energy and Buildings	https://doi.org/10.1016/j.enbuild.2021.111683	Exclusion reason: Irrelevant;
990	A. Pant; E. Paul; A. Vahdati	2020	Developing a multiscale in silico cornea for understanding the role of cell mechanics in corneal pathologies	Biocybernetics and Biomedical Engineering	10.1016/j.bbe.2020.08.003	Exclusion reason: Irrelevant;
991	B. Tan; Y. C. Sim; J. Chua; D. Yusufi; D. Wong; A. P. Yow; C. Chin; A. C. S. Tan; C. C. A. Sng; R. Agrawal; L. Gopal; R. Sim; G. Tan; E. Lamoureux; L. Schmetterer	2021	Developing a normative database for retinal perfusion using optical coherence tomography angiography	Biomedical Optics Express	10.1364/BOE.423469	Exclusion reason: Irrelevant;
992	A. R. Ran; X. Wang; P. P. Chan; M. O. M. Wong; H. Yuen; N. M. Lam; N. C. Y. Chan; W. W. K. Yip; A. L. Young; H. W. Yung; R. T. Chang; S. S. Mannil; Y. C. Tham; C. Y. Cheng; T. Y. Wong; C. P. Pang; P. A. Heng; C. C. Tham; C. Y. Cheung	2023	Developing a privacy-preserving deep learning model for glaucoma detection: A multicentre study with federated learning	British Journal of Ophthalmology	10.1136/bjo-2023-324188	Exclusion reason: Irrelevant;
993	M. Aslani; M. S. Mesgari; S. Seipel; M. Wiering	2018	Developing adaptive traffic signal control by actor–critic and direct exploration methods	Proceedings of the Institution of Civil Engineers - Transport	https://doi.org/10.1680/jtran.17.00085	Exclusion reason: Irrelevant;
994	T. Chen; S. Li; C. M. Yang; W. Deng	2022	Developing an Enterprise Diagnostic Index System Based on Interval-Valued Hesitant Fuzzy Clustering	Mathematics	10.3390/math10142440	Exclusion reason: Irrelevant;
995	L. W. Y. Yang; W. Y. Ng; X. Lei; S. C. Y. Tan; Z. Wang; M. Yan; M. K. Pargi; X. Zhang; J. S. Lim; D. V. Gunasekeran; F. C. P. Tan; C. E. Lee; K. K. Yeo; H. K. Tan; H. S. S. Ho; B. W. B. Tan; T. Y. Wong; K. Y. C. Kwek; R. S. M. Goh; Y. Liu; D. S. W. Ting	2023	Development and testing of a multi-lingual Natural Language Processing-based deep learning system in 10 languages for COVID-19 pandemic crisis: A multi-center study	Frontiers in Public Health	10.3389/fpubh.2023.1063466	Exclusion reason: Irrelevant;
996	P. S. M. C. Valente; C. L. B. Carneiro; R. G. P. de Aguiar; F. E. A. de Souza Júnior; A. A. Maciel; E. Marçal; J. P. Barbosa Neto; J. C. Ribeiro	2021	Development and usability evaluation of an application for patients with glaucoma	International Ophthalmology	10.1007/s10792-021-01905-y	Exclusion reason: Irrelevant;
997	C. F. Machado; I. M. O. de Sousa; L. de Andrade Araripe; M. de Sousa Guedes; J. de Paula Barbosa Neto; E. Marçal; J. C. Ribeiro	2022	Development and usability of a photograph-based smartphone app for ocular surface tumor screening	Revista Brasileira de Oftalmologia	10.37039/1982.8551.20220017	Exclusion reason: Irrelevant;
998	K. E. Kim; J. M. Kim; J. E. Song; C. Kee; J. C. Han	2020	Development and validation of a deep learning system for diagnosing glaucoma using optical coherence tomography			Exclusion reason: Irrelevant;
999	H. Liu; L. Li; I. M. Wormstone; C. Qiao; C. Zhang	2019	Development and validation of a deep learning system to detect glaucomatous optic neuropathy using fundus photographs	JAMA …		Exclusion reason: Irrelevant;
1000	H. Liu; L. Li; I. M. Wormstone; C. Qiao; C. Zhang; P. Liu; S. Li; H. Wang; D. Mou; R. Pang; D. Yang; L. M. Zangwill; S. Moghimi; H. Hou; C. Bowd; L. Jiang; Y. Chen; M. Hu; Y. Xu; H. Kang; X. Ji; R. Chang; C. Tham; C. Cheung; D. S. W. Ting; T. Y. Wong; Z. Wang; R. N. Weinreb; M. Xu; N. Wang	2019	Development and Validation of a Deep Learning System to Detect Glaucomatous Optic Neuropathy Using Fundus Photographs	JAMA Ophthalmol	10.1001/jamaophthalmol.2019.3501	Exclusion reason: Irrelevant;
1001	Y. Li; W. Feng; X. Zhao; B. Liu; Y. Zhang; W. Chi	2022	Development and validation of a deep learning system to screen vision-threatening conditions in high myopia using optical coherence tomography images	British Journal of …		Exclusion reason: Irrelevant;
1002	J. Yang; Z. Zou; M. Wu; R. He; Y. Nong; H. Li; S. Zhou	2023	Development and validation of a new multivariable prediction model to estimate risk of abnormal vault	BMC Ophthalmology	10.1186/s12886-023-02956-8	Exclusion reason: Irrelevant;
1003	C. Zhu; J. Zhu; L. Wang; S. Xiong; Y. Zou; J. Huang; H. Xie; W. Zhang; H. Wu; Y. Liu	2023	Development and validation of a risk prediction model for diabetic retinopathy in type 2 diabetic patients	Scientific Reports	10.1038/s41598-023-31463-5	Exclusion reason: Irrelevant;
1004	S. Li; M. Li; J. Wu; Y. Li; J. Han; W. Cao; X. Zhou	2023	Development and validation of a routine blood parameters-based model for screening the occurrence of retinal detachment in high myopia in the context of PPPM	Epma j	10.1007/s13167-023-00319-3	Exclusion reason: Irrelevant;
1005	D. Chen; Y. Du; Y. Liu; J. Hong; X. Yin; Z. Zhu; J. Wang; J. Zhang; J. Chen; B. Zhang; L. Du; J. Yang; X. He; X. Xu	2024	Development and validation of a smartwatch algorithm for differentiating physical activity intensity in health monitoring	Scientific Reports	10.1038/s41598-024-59602-6	Exclusion reason: Irrelevant;
1006	G. Labiris; E. K. Panagiotopoulou; E. Duzha; M. Tzinava; A. Perente; A. Konstantinidis; K. Delibasis	2021	Development and validation of a web-based reading test for normal and low vision patients	Clinical Ophthalmology	10.2147/OPTH.S314943	Exclusion reason: Irrelevant;
1007	C. Y. T. Wong; T. Liu; T. L. Wong; J. M. K. Tong; H. H. W. Lau	2024	Development and validation of an automated machine learning model for the multi-class classification of diabetic retinopathy, central retinal vein occlusion …			Exclusion reason: Irrelevant;
1008	C. Y. T. Wong; T. Liu; T. L. Wong; J. M. K. Tong; H. H. W. Lau; P. A. Keane	2024	Development and validation of an automated machine learning model for the multi-class classification of diabetic retinopathy, central retinal vein occlusion and branch retinal vein occlusion based on color fundus photographs	JFO Open Ophthalmology	https://doi.org/10.1016/j.jfop.2024.100117	Exclusion reason: Irrelevant;
1009	Q. Wei; Z. Gu; W. Tan; H. Kong; H. Fu; Q. Jiang; W. Zhuang; S. Zhang; L. Feng; Y. Liu; S. Li; B. Qin; P. Lu; J. Zhao; Z. Li; S. Yuan; H. Yan; S. Zhang; X. Zhu; J. Hong; C. Zhao; B. Yan	2024	Development and Validation of an Automatic Ultrawide-Field Fundus Imaging Enhancement System for Facilitating Clinical Diagnosis: A Cross-sectional Multicenter Study	Engineering	https://doi.org/10.1016/j.eng.2024.05.006	Exclusion reason: Irrelevant;
1010	H. Zhao; T. Tang; Y. Lu; X. Li; L. Sun; S. Chen; L. Ma; Y. Luo; K. Wang; M. Zhao	2024	Development and Validation of Data-Level Innovation Data-Balancing Machine Learning Models for Predicting Optimal Implantable Collamer Lens Size and Postoperative Vault	Ophthalmology and Therapy	10.1007/s40123-023-00841-7	Exclusion reason: Irrelevant;
1011	Y. Liu; D. Shen; H. Y. Wang; M. Y. Qi; Q. Y. Zeng	2023	Development and validation to predict visual acuity and keratometry two years after corneal crosslinking with progressive keratoconus by machine learning	Frontiers in Medicine	10.3389/fmed.2023.1146529	Exclusion reason: Irrelevant;
1012	X. He; P. Ren; L. Lu; X. Tang; J. Wang; Z. Yang	2022	Development of a deep learning algorithm for myopic maculopathy classification based on OCT images using transfer learning		10.3389/fpubh.2022.1005700	Exclusion reason: Irrelevant;
1013	J. A. Kim; H. Yoon; D. Lee; M. Kim; J. Choi; E. J. Lee; T. W. Kim	2023	Development of a deep learning system to detect glaucoma using macular vertical optical coherence tomography scans of myopic eyes	Sci Rep	10.1038/s41598-023-34794-5	Exclusion reason: Irrelevant;
1014	N. Shibata; M. Tanito; K. Mitsuhashi; Y. Fujino	2018	Development of a deep residual learning algorithm to screen for glaucoma from fundus photography			Exclusion reason: Irrelevant;
1015	C. Zhang; F. He; B. Li; H. Wang; X. He; X. Li; W. Yu; Y. Chen	2021	Development of a deep-learning system for detection of lattice degeneration, retinal breaks, and retinal detachment in tessellated eyes using ultra-wide-field fundus images: a pilot study	Graefe's Archive for Clinical and Experimental Ophthalmology	10.1007/s00417-021-05105-3	Exclusion reason: Irrelevant;
1016	T. Y. Heo; K. M. Kim; H. K. Min; S. M. Gu; J. H. Kim; J. Yun	2020	Development of a deep-learning-based artificial intelligence tool for differential diagnosis between dry and neovascular age-related macular degeneration			Exclusion reason: Irrelevant;
1017	N. Lin; X. M. Li; M. Y. Yang; L. Tian; Z. H. Li; J. L. Mao; J. F. Zhang; J. Chen; F. Lyu; R. Z. Deng	2023	Development of a new 17-item Asthenopia Survey Questionnaire using Rasch analysis	International Journal of Ophthalmology	10.18240/ijo.2023.11.20	Exclusion reason: Irrelevant;
1018	F. Ogheard; P. Cassette; A. W. Boudaoud	2020	Development of an optical measurement method for “sampled” micro-volumes and nano-flow rates	Flow Measurement and Instrumentation	10.1016/j.flowmeasinst.2020.101746	Exclusion reason: Irrelevant;
1019	S. A. M. Hafiz; J. C. Hamzah; N. S. Ashaari	2009	Development of contact lens suitability system (ClenSyst)	2009 International …		Exclusion reason: Irrelevant;
1020	W. Yuan; F. Zhao; X. Liu; J. Xu	2023	Development of corneal contact lens materials and current clinical application of contact lenses: A review	Biointerphases		Exclusion reason: Irrelevant;
1021	G. Zeng; H. E. Bowrey; J. Fang; Y. Qi; S. A. McFadden	2013	The development of eye shape and the origin of lower field myopia in the guinea pig eye	Vision Research	10.1016/j.visres.2012.10.002	Exclusion reason: Irrelevant;
1022	M. Yang; T. Chen; X. Chen; H. Pan; G. Zhao; Z. Chen; N. Zhao; Q. Ye; M. Chen; S. Zhang; R. Gao; K. M. Meek; S. Hayes; X. Ma; X. Li; Y. Wu; Y. Zhang; N. Kong; W. Tao; X. Zhou; J. Huang	2024	Development of graphitic carbon nitride quantum dots-based oxygen self-sufficient platforms for enhanced corneal crosslinking	Nature Communications	10.1038/s41467-024-49645-8	Exclusion reason: Irrelevant;
1023	Z. T. Al-Qaysi; A. S. Albahri; M. A. Ahmed; S. M. Mohammed	2023	Development of hybrid feature learner model integrating FDOSM for golden subject identification in motor imagery	Physical and Engineering Sciences in Medicine	10.1007/s13246-023-01316-6	Exclusion reason: Irrelevant;
1024	Y. Yan; C. Wang; S. Li; W. Wang; B. Duan; N. Wang; Q. Xu; L. Li; D. Kong; H. Wang	2022	Development of large-aperture radio telescopes and applications of coupled structural-electromagnetic theory	Scientia Sinica: Physica, Mechanica et Astronomica	10.1360/SSPMA-2022-0121	Exclusion reason: Irrelevant;
1025	S. J. Kim; K. J. Cho; S. Oh	2017	Development of machine learning models for diagnosis of glaucoma			Exclusion reason: Irrelevant;
1026	G. B. Holanda; J. W. M. Souza; D. A. Lima; L. B. Marinho; A. M. Girão; J. B. Bezerra Frota; P. P. Rebouças Filho	2018	Development of OCR system on android platforms to aid reading with a refreshable braille display in real time	Measurement	https://doi.org/10.1016/j.measurement.2018.02.021	Exclusion reason: Irrelevant;
1027	Q. Yuan; H. Zhang; Y. Xie; W. Lin; L. Peng; L. Wang; W. Huang; S. Feng; X. Xiao	2020	Development of prognostic model for patients at CKD stage 3a and 3b in South Central China using computational intelligence	Clinical and Experimental Nephrology	10.1007/s10157-020-01909-5	Exclusion reason: Irrelevant;
1028	C. L. Lin; K. C. Wu	2023	Development of revised ResNet-50 for diabetic retinopathy detection	BMC Bioinformatics	10.1186/s12859-023-05293-1	Exclusion reason: Irrelevant;
1029	D. K. Kim; H. B. Kim; J. P. Wang	2022	Development of Visual Function Training Technologies through a Learning Model System Based on Iris and Pupil Recognition	International Journal of Engineering Trends and Technology	10.14445/22315381/IJETT-V70I8P248	Exclusion reason: Irrelevant;
1030	P. J. Maughan; S. M. Smith; D. J. Fairbanks; E. N. Jellen	2011	Development, Characterization, and Linkage Mapping of Single Nucleotide Polymorphisms in the Grain Amaranths (Amaranthus sp.)	Plant Genome	10.3835/plantgenome2010.12.0027	Exclusion reason: Irrelevant;
1031	S. Li; X. Yang; M. Li; L. Sun; X. Zhao; Q. Wang; S. Huang; C. Chen; Z. Wang; X. Luo; B. Yu; X. Ding	2020	Developmental Changes in Retinal Microvasculature in Children: A Quantitative Analysis Using Optical Coherence Tomography Angiography	American Journal of Ophthalmology	10.1016/j.ajo.2020.05.008	Exclusion reason: Irrelevant;
1032	J. S. Yeon; H. N. Jung; J. Y. Kim; K. I. Jung; H. Y. L. Park; C. K. Park; H. W. Kim; M. S. Kim; Y. C. Kim	2023	Deviated Saccadic Trajectory as a Biometric Signature of Glaucoma	Translational Vision Science and Technology	10.1167/tvst.12.7.15	Exclusion reason: Irrelevant;
1033	Z. Cai; Z. Li; Z. Chen; H. Zhuo; L. Zheng; X. Wu; Y. Liu	2024	Device-Free Wireless Sensing for Gesture Recognition Based on Complementary CSI Amplitude and Phase	Sensors	10.3390/s24113414	Exclusion reason: Irrelevant;
1034	A. M. Teale; T. Helgaker; A. Savin; C. Adamo; B. Aradi; A. V. Arbuznikov; P. W. Ayers; E. J. Baerends; V. Barone; P. Calaminici; E. Cancès; E. A. Carter; P. K. Chattaraj; H. Chermette; I. Ciofini; T. D. Crawford; F. De Proft; J. F. Dobson; C. Draxl; T. Frauenheim; E. Fromager; P. Fuentealba; L. Gagliardi; G. Galli; J. Gao; P. Geerlings; N. Gidopoulos; P. M. W. Gill; P. Gori-Giorgi; A. Görling; T.…	2022	DFT exchange: sharing perspectives on the workhorse of quantum chemistry and materials science	Physical Chemistry Chemical Physics	10.1039/d2cp02827a	Exclusion reason: Irrelevant;
1035	F. Yu; Y. Chen; B. Liu; T. Wang; Z. Ding; Z. Yi; Y. Zhu; J. Li	2022	DIA mass spectrometry characterizes urinary proteomics in neonatal and adult donkeys	Scientific Reports	10.1038/s41598-022-27245-0	Exclusion reason: Irrelevant;
1036	M. M. Butt; D. Iskandar; S. E. Abdelhamid; G. Latif	2022	Diabetic retinopathy detection from fundus images of the eye using hybrid deep learning features			Exclusion reason: Irrelevant;
1037	N. Mora; J. H. Kempen; L. Sobrin	2018	Diabetic Retinopathy in Hispanics: A Perspective on Disease Burden	American Journal of Ophthalmology	https://doi.org/10.1016/j.ajo.2018.08.021	Exclusion reason: Irrelevant;
1038	G. P. Giuliari	2012	Diabetic retinopathy: Current and new treatment options	Current Diabetes Reviews	10.2174/157339912798829188	Exclusion reason: Irrelevant;
1039	J. Forsström; P. Eklund; H. Virtanen; J. Waxlax; J. Lähdevirta	1991	DIAGAID: a connectionist approach to determine the diagnostic value of clinical data	Artificial Intelligence in Medicine	https://doi.org/10.1016/0933-3657(91)90011-Y	Exclusion reason: Irrelevant;
1040	J. E. Sheedy; P. G. Shaw-McMinn	2002	Diagnosing and treating computer-related vision problems			Exclusion reason: Irrelevant;
1041	I. Abdulqader; S. Abuelenin; A. Aboelfetouh	2016	Diagnosing breast cancer using clustering with feature selection	International Journal of Soft Computing	10.3923/ijscomp.2016.322.333	Exclusion reason: Irrelevant;
1042	J. Lee; Y. K. Kim; K. H. Park; J. W. Jeoung	2020	Diagnosing glaucoma with spectral-domain optical coherence tomography using deep learning classifier	Journal of glaucoma		Exclusion reason: Irrelevant;
1043	K. Maruyama; S. Mei; H. Sakaguchi	2022	Diagnosis of choroidal disease with deep learning-based image enhancement and volumetric quantification of optical coherence tomography			Exclusion reason: Irrelevant;
1044	L. Yang; K. Qi; P. Zhang; J. Cheng; H. Soha; Y. Jin; H. Ci	2024	Diagnosis of Forme Fruste Keratoconus Using Corvis ST Sequences with Digital Image Correlation and Machine Learning	Bioengineering		Exclusion reason: Irrelevant;
1045	Y. Nam; S. J. Choi; J. Shin; J. Lee	2023	Diagnosis of Middle Ear Diseases Based on Convolutional Neural Network	Computer Systems Science and Engineering	10.32604/csse.2023.034192	Exclusion reason: Irrelevant;
1046	A. López-Dorado; J. Pérez; M. J. Rodrigo; J. M. Miguel-Jiménez; M. Ortiz; L. de Santiago; E. López-Guillén; R. Blanco; C. Cavalliere; E. M. S. Morla; L. Boquete; E. Garcia-Martin	2021	Diagnosis of multiple sclerosis using multifocal ERG data feature fusion	Information Fusion	https://doi.org/10.1016/j.inffus.2021.05.006	Exclusion reason: Irrelevant;
1047	M. Ortiz; V. Mallen; L. Boquete; E. M. Sánchez-Morla	2023	Diagnosis of multiple sclerosis using optical coherence tomography supported by artificial intelligence			Exclusion reason: Irrelevant;
1048	Y. J. Lee; S. Sun; Y. K. Kim; J. W. Jeoung; K. H. Park	2023	Diagnostic ability of macular microvasculature with swept-source OCT angiography for highly myopic glaucoma using deep learning			Exclusion reason: Irrelevant;
1049	A. M. Musleh; S. A. AlRyalat; M. N. Abid; Y. Salem	2023	Diagnostic accuracy of artificial intelligence in detecting retinitis pigmentosa: A systematic review and meta-analysis			Exclusion reason: Irrelevant;
1050	C. Bowd; A. Belghith; J. Rezapour; M. Christopher; L. Hyman; J. B. Jonas; R. N. Weinreb; L. M. Zangwill	2022	Diagnostic Accuracy of Macular Thickness Map and Texture En Face Images for Detecting Glaucoma in Eyes With Axial High Myopia	Am J Ophthalmol	10.1016/j.ajo.2022.04.019	Exclusion reason: Irrelevant;
1051	R. S. Nazaryan; N. N. Mikhailenko; Y. Y. Yaroslavska; A. V. Bondarenko; V. V. Gargin; M. V. Lytvynenko; O. V. Artiomov; D. A. Oliynyk; T. V. Tregub	2022	Diagnostic assessment and treatment of cherubism as prevention of ocular complications	Oftalmologicheskii Zhurnal	10.31288/oftalmolzh202246267	Exclusion reason: Irrelevant;
1052	J. Zatarain Salazar; P. M. Reed; J. D. Herman; M. Giuliani; A. Castelletti	2016	A diagnostic assessment of evolutionary algorithms for multi-objective surface water reservoir control	Advances in Water Resources	10.1016/j.advwatres.2016.04.006	Exclusion reason: Irrelevant;
1053	Y. Li; E. Pavlatos; X. Song; D. Huang	2023	Diagnostic classification of corneal diseases based on artificial intelligence	US Patent App. 18/129,767		Exclusion reason: Irrelevant;
1054	Z. Li; Y. Zhang; M. Hoene; L. Fritsche; S. Zheng; A. Birkenfeld; A. Fritsche; A. Peter; X. Liu; X. Zhao; L. Zhou; P. Luo; C. Weigert; X. Lin; G. Xu; R. Lehmann	2022	Diagnostic Performance of Sex-Specific Modified Metabolite Patterns in Urine for Screening of Prediabetes	Frontiers in Endocrinology	10.3389/fendo.2022.935016	Exclusion reason: Irrelevant;
1055	B. Askarian; J. W. Chong; F. Tabei	2021	Diagnostic tool for eye disease detection using smartphone	US Patent 10,952,604		Exclusion reason: Irrelevant;
1056	L. Xiong; Q. Chen; Y. Wu	2024	Diagnostic values of questionnaires of Convergence Insufficiency Symptom Survey and College of Optometrists Vision Development Quality of Life in the screening of convergence insufficiency	International Journal of Ophthalmology	10.18240/ijo.2024.05.15	Exclusion reason: Irrelevant;
1057	E. Hajiesmaili; D. R. Clarke	2021	Dielectric elastomer actuators	Journal of Applied Physics	10.1063/5.0043959	Exclusion reason: Irrelevant;
1058	W. Sun; H. Liang; F. Zhang; H. Wang; Y. Lu; B. Li; G. Chen	2023	Dielectric elastomer minimum energy structure with a unidirectional actuation for a soft crawling robot: Design, modeling, and kinematic study	International Journal of Mechanical Sciences	10.1016/j.ijmecsci.2022.107837	Exclusion reason: Irrelevant;
1059	E. Ankamah; M. Green-Gomez; W. Roche; E. Ng; U. Welge-Lüßen; T. Kaercher; J. M. Nolan	2021	Dietary intervention with a targeted micronutrient formulation reduces the visual discomfort associated with vitreous degeneration	Translational Vision Science and Technology	10.1167/tvst.10.12.19	Exclusion reason: Irrelevant;
1060	J. B. Harth; L. M. Renzi-Hammond; B. R. Hammond	2023	A Dietary Strategy for Optimizing the Visual Range of Athletes	Exercise and Sport Sciences Reviews	10.1249/JES.0000000000000318	Exclusion reason: Irrelevant;
1061	M. Kubota; S. Kubota; H. Kobashi; M. Ayaki; K. Negishi; K. Tsubota	2020	Difference in pupillary diameter as an important factor for evaluating amplitude of accommodation: A prospective observational study	Journal of Clinical Medicine	10.3390/jcm9082678	Exclusion reason: Irrelevant;
1062	J. A. Wendelstein; P. C. Hoffmann; K. J. Hoffer; A. Langenbucher; O. Findl; M. Ruiss; M. Bolz; K. M. Riaz; S. M. Pantanelli; G. Debellemanière; D. Gatinel; D. L. Cooke; A. Galzignato; T. K. Yeo; T. G. Seiler; M. Zinkernagel; G. Savini	2024	Differences Between Keratometry and Total Keratometry Measurements in a Large Dataset Obtained With a Modern Swept Source Optical Coherence Tomography Biometer	American Journal of Ophthalmology	10.1016/j.ajo.2023.12.003	Exclusion reason: Irrelevant;
1063	J. Provenzano; J. A. Bastiaansen; P. Verduyn; A. J. Oldehinkel; P. Fossati; P. Kuppens	2018	Different aspects of the neural response to socio-emotional events are related to instability and inertia of emotional experience in daily life: An fMRI-ESM study	Frontiers in Human Neuroscience	10.3389/fnhum.2018.00501	Exclusion reason: Irrelevant;
1064	D. D. Michaels	1956	Differential diagnosis in optometric practice	Optometry and vision science		Exclusion reason: Irrelevant;
1065	H. Iida; Y. Nakamura; H. Matsumoto; K. Kawahata; J. Koga; O. Katsumi	2013	Differential effects of black currant anthocyanins on diffuser- or negative lens-induced ocular elongation in chicks	Journal of Ocular Pharmacology and Therapeutics	10.1089/jop.2012.0224	Exclusion reason: Irrelevant;
1066	D. Ma; J. Hu; W. Wang	2021	Differential game of product–service supply chain considering consumers’ reference effect and supply chain members’ reciprocity altruism in the online-to-offline mode	Annals of Operations Research	10.1007/s10479-021-04032-0	Exclusion reason: Irrelevant;
1067	T. T. Le; W. K. Simmons; M. Misaki; J. Bodurka; B. C. White; J. Savitz; B. A. McKinney	2017	Differential privacy-based evaporative cooling feature selection and classification with relief-F and random forests	Bioinformatics	10.1093/bioinformatics/btx298	Exclusion reason: Irrelevant;
1068	Z. Huang; J. Wang; Z. Yan; M. Guo	2022	Differentially expressed genes prediction by multiple self-attention on epigenetics data	Briefings in Bioinformatics	10.1093/bib/bbac117	Exclusion reason: Irrelevant;
1069	K. A. Lebow; R. M. Grohe	1999	Differentiating contact lens induced warpage from true keratoconus using corneal topography	CLAO journal		Exclusion reason: Irrelevant;
1070	R. M. Gilbert; R. L. Niederer; M. Kramer; L. Sharief; Y. Sharon; A. Bar; S. Lightman; O. Tomkins-Netzer	2020	Differentiating Multifocal Choroiditis and Punctate Inner Choroidopathy: A Cluster Analysis Approach	American Journal of Ophthalmology	https://doi.org/10.1016/j.ajo.2020.01.031	Exclusion reason: Irrelevant;
1071	X. Xu; N. A. Yannuzzi; P. Fernández-Avellaneda; J. J. Echegaray; K. D. Tran; J. F. Russell; N. A. Patel; R. M. Hussain; D. Sarraf; K. B. Freund	2019	Differentiating Veins From Arteries on Optical Coherence Tomography Angiography by Identifying Deep Capillary Plexus Vortices	American Journal of Ophthalmology	https://doi.org/10.1016/j.ajo.2019.06.009	Exclusion reason: Irrelevant;
1072	S. Haller; S. Badoud; D. Nguyen; I. Barnaure; M. L. Montandon; K. O. Lovblad; P. Burkhard	2013	Differentiation between Parkinson disease and other forms of Parkinsonism using support vector machine analysis of susceptibility-weighted imaging (SWI): Initial results	European Radiology	10.1007/s00330-012-2579-y	Exclusion reason: Irrelevant;
1073	H. S. Lee; H. Hong; D. C. Jung; S. Park; J. Kim	2017	Differentiation of fat-poor angiomyolipoma from clear cell renal cell carcinoma in contrast-enhanced MDCT images using quantitative feature classification	Medical Physics	10.1002/mp.12258	Exclusion reason: Irrelevant;
1074	T. Chuangsuwanich; T. A. Tun; F. A. Braeu; X. Wang; Z. Y. Chin; S. K. Panda; M. Buist; N. Strouthidis; S. Perera; M. Nongpiur; T. Aung; M. J. A. Girard	2023	Differing Associations between Optic Nerve Head Strains and Visual Field Loss in Patients with Normal- and High-Tension Glaucoma	Ophthalmology	https://doi.org/10.1016/j.ophtha.2022.08.007	Exclusion reason: Irrelevant;
1075	S. Singh	1999	Diffraction gratings: Aberrations and applications	Optics and Laser Technology	10.1016/S0030-3992(99)00019-5	Exclusion reason: Irrelevant;
1076	J. Hu; D. Mengu; D. C. Tzarouchis; B. Edwards; N. Engheta; A. Ozcan	2024	Diffractive optical computing in free space	Nature Communications	10.1038/s41467-024-45982-w	Exclusion reason: Irrelevant;
1077	F. H. de Paula; C. G. Khairallah; L. M. Niziol; D. C. Musch; R. M. Shtein	2012	Diffuse lamellar keratitis after laser in situ keratomileusis with femtosecond laser flap creation	J Cataract Refract Surg	10.1016/j.jcrs.2011.12.030	Exclusion reason: Irrelevant;
1078	S. Haller; D. Nguyen; C. Rodriguez; J. Emch; G. Gold; A. Bartsch; K. O. Lovblad; P. Giannakopoulos	2011	Diffusion tensor imaging (DTI) based individual prediction of cognitive decline in mild cognitive impairment using a support vector machine analysis	Advances in Alzheimer's Disease	10.3233/978-1-60750-793-2-499	Exclusion reason: Irrelevant;
1079	I. Piot-Lepetit	2023	Digitainability and open innovation: how they change innovation processes and strategies in the agrifood sector?	Frontiers in Sustainable Food Systems	10.3389/fsufs.2023.1267346	Exclusion reason: Irrelevant;
1080	A. Kumar; S. Georgiev; M. Salas; R. A. Leitgeb	2021	Digital adaptive optics based on digital lateral shearing of the computed pupil field for point scanning retinal swept source OCT	Biomedical Optics Express	10.1364/BOE.416569	Exclusion reason: Irrelevant;
1081	J. Ong; G. Tan; M. Ang; J. Chhablani	2022	Digital Advancements in Retinal Models of Care in the Post–COVID-19 Lockdown Era	Asia-Pacific Journal of Ophthalmology	https://doi.org/10.1097/APO.0000000000000533	Exclusion reason: Irrelevant;
1082	S. Gupta; A. Leszkiewicz; V. Kumar; T. Bijmolt; D. Potapov	2020	Digital Analytics: Modeling for Insights and New Methods	Journal of Interactive Marketing	10.1016/j.intmar.2020.04.003	Exclusion reason: Irrelevant;
1083	H. Zaheer; Y. Breyer; J. Dumay	2019	Digital entrepreneurship: An interdisciplinary structured literature review and research agenda	Technological Forecasting and Social Change	https://doi.org/10.1016/j.techfore.2019.119735	Exclusion reason: Irrelevant;
1084	A. L. Sheppard; J. S. Wolffsohn	2018	Digital eye strain: prevalence, measurement and amelioration	BMJ Open Ophthalmol	10.1136/bmjophth-2018-000146	Exclusion reason: Irrelevant;
1085	Z. Zhang; J. Wang; C. Sun	2024	Digital financial inclusion, rural consumption and economic growth in China	American Journal of Economics and Sociology	10.1111/ajes.12587	Exclusion reason: Irrelevant;
1086	A. E. Staiano; S. L. Calvert	2012	Digital Gaming and Pediatric Obesity: At the Intersection of Science and Social Policy	Social Issues and Policy Review	10.1111/j.1751-2409.2011.01035.x	Exclusion reason: Irrelevant;
1087	A. G. Ferguson	2023	DIGITAL HABIT EVIDENCE	Duke Law Journal		Exclusion reason: Irrelevant;
1088	T. B. Fisher; G. Saini; T. S. Rekha; J. Krishnamurthy; S. Bhattarai; G. Callagy; M. Webber; E. A. M. Janssen; J. Kong; R. Aneja	2024	Digital image analysis and machine learning-assisted prediction of neoadjuvant chemotherapy response in triple-negative breast cancer	Breast Cancer Research	10.1186/s13058-023-01752-y	Exclusion reason: Irrelevant;
1089	S. Buscher	2022	Digital image analysis of gas-liquid flow in a cross-corrugated plate heat exchanger channel: A feature-based approach on various two-phase flow patterns	International Journal of Multiphase Flow	https://doi.org/10.1016/j.ijmultiphaseflow.2022.104149	Exclusion reason: Irrelevant;
1090	F. Oloumi; R. M. Rangayyan; A. L. Ells	2014	Digital image processing for ophthalmology: Detection and modeling of retinal vascular architecture	Synthesis Lectures on Biomedical Engineering	10.2200/S00569ED1V01Y201402BME049	Exclusion reason: Irrelevant;
1091	E. Oho	1998	Digital Image Processing Technology for Scanning Electron Microscopy	Advances in Imaging and Electron Physics	10.1016/S1076-5670(08)70176-9	Exclusion reason: Irrelevant;
1092	E. Oho	2002	Digital image-processing technology useful for scanning electron microscopy and its practical applications	Advances in Imaging and Electron Physics	10.1016/S1076-5670(02)80054-4	Exclusion reason: Irrelevant;
1093	D. Yue; L. Xinyue; F. Wangyi; H. Ying; L. Wenting; Y. Haiyun; Q. Zhongbao; Q. Tong	2023	Digital measurement of corneal curvature and eccentricity of guinea pigs using Python	Chinese Journal of Experimental Ophthalmology	10.3760/cma.j.cn115989-20220727-00349	Exclusion reason: Irrelevant;
1094	Y. Di; Z. B. Qiao; H. Y. Ye; X. Y. Li; W. T. Luo; W. Y. Fang; T. Qiao	2024	Digital measuring the ocular morphological parameters of guinea pig eye in vivo with Python	International Journal of Ophthalmology	10.18240/ijo.2024.02.03	Exclusion reason: Irrelevant;
1095	F. Caputo; F. Fiano; T. Riso; M. Romano; A. Maalaoui	2022	Digital platforms and international performance of Italian SMEs: an exploitation-based overview	International Marketing Review	10.1108/IMR-02-2021-0102	Exclusion reason: Irrelevant;
1096	T. T. Le; T. L. Quan Chau; Q. P. Vo Nhu; J. J. M. Ferreira	2024	Digital platforms and SMEs’ performance: the moderating effect of intellectual capital and environmental dynamism	Management Decision	10.1108/MD-04-2023-0616	Exclusion reason: Irrelevant;
1097	J. Halamka; P. Cerrato	2020	The digital reconstruction of health care	NEJM Catalyst Innovations in Care …	10.1056/cat.20.0082	Exclusion reason: Irrelevant;
1098	V. M. Ngo; H. H. Nguyen; H. C. Pham; H. M. Nguyen; P. V. D. Truong	2023	Digital supply chain transformation: effect of firm’s knowledge creation capabilities under COVID-19 supply chain disruption risk	Operations Management Research	10.1007/s12063-022-00326-z	Exclusion reason: Irrelevant;
1099	S. A. Argyroudis; S. A. Mitoulis; E. Chatzi; J. W. Baker; I. Brilakis; K. Gkoumas; M. Vousdoukas; W. Hynes; S. Carluccio; O. Keou; D. M. Frangopol; I. Linkov	2022	Digital technologies can enhance climate resilience of critical infrastructure	Climate Risk Management	https://doi.org/10.1016/j.crm.2021.100387	Exclusion reason: Irrelevant;
1100	J. Wang; Z. Song; L. Xue	2023	Digital Technology for Good: Path and Influence—Based on the Study of ESG Performance of Listed Companies in China	Applied Sciences (Switzerland)	10.3390/app13052862	Exclusion reason: Irrelevant;
1101	J. P. O. Li; H. Liu; D. S. J. Ting; S. Jeon; R. V. P. Chan	2021	Digital technology, tele-medicine and artificial intelligence in ophthalmology: A global perspective			Exclusion reason: Irrelevant;
1102	Y. Xue; X. Zhang	2024	Digital transformation and corporate capital structure: Evidence from China	Pacific-Basin Finance Journal	https://doi.org/10.1016/j.pacfin.2024.102299	Exclusion reason: Irrelevant;
1103	Q. Liu; J. Liu; C. Gong	2023	Digital transformation and corporate innovation: A factor input perspective	Managerial and Decision Economics	10.1002/mde.3809	Exclusion reason: Irrelevant;
1104	S. Wang; W. Wen; Y. Niu; X. Li	2024	Digital transformation and corporate labor investment efficiency	Emerging Markets Review	https://doi.org/10.1016/j.ememar.2024.101109	Exclusion reason: Irrelevant;
1105	Y. Ying; S. Jin	2023	Digital Transformation and Corporate Sustainability: The Moderating Effect of Ambidextrous Innovation	Systems	10.3390/systems11070344	Exclusion reason: Irrelevant;
1106	G. Yang; H. Li; Y. Nie; Z. Yue; H. Wang	2023	Digital transformation and firm performance: the role of factor allocation	Applied Economics	10.1080/00036846.2023.2269631	Exclusion reason: Irrelevant;
1107	L. Chao; Q. Hongdi; C. Yijie	2024	Digital transformation and high-quality development of sports-listed companies: An analysis of vocabulary from annual report texts	Finance Research Letters	https://doi.org/10.1016/j.frl.2024.105815	Exclusion reason: Irrelevant;
1108	J. Xu; H. L. He; X. Y. Chen; Z. B. Jin	2024	Digital transformation of myopic retinopathy: insights from the Asian perspective	Digital Healthcare in Asia and Gulf Region …		Exclusion reason: Irrelevant;
1109	E. Vitsentzatou; G. T. Tsoulfas; A. N. Mihiotis	2022	The Digital Transformation of the Marketing Mix in the Food and Beverage Service Supply Chain: A Grey DEMATEL Approach	Sustainability (Switzerland)	10.3390/su142215228	Exclusion reason: Irrelevant;
1110	T. Saarikko; U. H. Westergren; T. Blomquist	2020	Digital transformation: Five recommendations for the digitally conscious firm	Business Horizons	https://doi.org/10.1016/j.bushor.2020.07.005	Exclusion reason: Irrelevant;
1111	M. E. Iliuță; E. Pop; M. A. Moisescu	2024	A Digital Twin Framework for Applications in Ophthalmology	2024 IEEE International …		Exclusion reason: Irrelevant;
1112	B. Jensen; T. Racicot; C. Allen; S. Stromberg	2019	Digital visual acuity eye examination for remote physician assessment	US Patent …		Exclusion reason: Irrelevant;
1113	B. Jensen; T. Racicot; C. Allen; S. Stromberg	2022	Digital visual acuity eye examination for remote physician assessment	US Patent …		Exclusion reason: Irrelevant;
1114	M. F. Arroyabe; C. F. A. Arranz; J. C. F. de Arroyabe; I. Fernandez	2024	Digitalization and Cybersecurity in SMEs: A Bibliometric Analysis	Procedia Computer Science	https://doi.org/10.1016/j.procs.2024.05.082	Exclusion reason: Irrelevant;
1115	V. Lakshminarayanan; M. Viana	2005	Dihedral representations and statistical geometric optics. I. Spherocylindrical lenses	Journal of the Optical Society of America A: Optics and Image Science, and Vision	10.1364/JOSAA.22.002483	Exclusion reason: Irrelevant;
1116	T. P. Mbhele; S. Khuzwayo	2023	Dimensions of supply risks in the supply of water: A case of Zet district municipality	International Journal of Innovative Research and Scientific Studies	10.53894/ijirss.v6i2.1491	Exclusion reason: Irrelevant;
1117	M. G. García; A. Ohlendorf; F. Schaeffel; S. Wahl	2018	Dioptric defocus maps across the visual field for different indoor environments	Biomedical Optics Express	10.1364/BOE.9.000347	Exclusion reason: Irrelevant;
1118	Y. Wang; J. Feng; R. Shinwari; E. Bouri	2024	Do green finance and green innovation affect corporate credit rating performance? Evidence from machine learning approach	Journal of Environmental Management	10.1016/j.jenvman.2024.121212	Exclusion reason: Irrelevant;
1119	A. Goyal; P. Verma	2021	Do it yourself effect on restaurants – The pandemic effect: Driven by the fear appeal theory	Journal of Hospitality and Tourism Management	10.1016/j.jhtm.2021.05.010	Exclusion reason: Irrelevant;
1120	J. M. Griffin; N. Hirschey; S. Kruger	2023	Do Municipal Bond Dealers Give Their Customers “Fair and Reasonable” Pricing?	Journal of Finance	10.1111/jofi.13214	Exclusion reason: Irrelevant;
1121	P. Rippa; C. Ponsiglione; A. Bocanet; G. Capaldo; G. Zollo	2019	Do new ventures explore, exploit or both? A case-based analysis of six innovative Italian start-ups	International Journal of Entrepreneurial Behaviour and Research	10.1108/IJEBR-12-2018-0817	Exclusion reason: Irrelevant;
1122	F. Su; X. Feng; S. Tang	2021	Do site visits mitigate corporate fraudulence? Evidence from China	International Review of Financial Analysis	10.1016/j.irfa.2021.101940	Exclusion reason: Irrelevant;
1123	N. Denlertchaikul; P. Chatjuthamard; P. Jiraporn; P. Phiromswad	2022	Do Takeover Threats Stifle or Promote Managerial Efforts to Innovate? Evidence from Takeover Vulnerability, and Text-Based Measure of Innovation	Administrative Sciences	10.3390/admsci12030110	Exclusion reason: Irrelevant;
1124	P. Pongrácz; V. Ujvári; T. Faragó; Á. Miklósi; A. Péter	2017	Do you see what I see? The difference between dog and human visual perception may affect the outcome of experiments	Behavioural Processes	10.1016/j.beproc.2017.04.002	Exclusion reason: Irrelevant;
1125	J. U. N. Vogel; F. Xie	2023	Do(n’t) believe everything you hear about disclosure: Twitter and the voluntary disclosure effect	Financial Markets and Portfolio Management	10.1007/s11408-022-00420-z	Exclusion reason: Irrelevant;
1126	M. Ghasemaghaei; G. Calic	2019	Does big data enhance firm innovation competency? The mediating role of data-driven insights	Journal of Business Research	10.1016/j.jbusres.2019.07.006	Exclusion reason: Irrelevant;
1127	W. L. Lin; J. A. Ho; S. I. Ng; C. Lee	2020	Does corporate social responsibility lead to improved firm performance? The hidden role of financial slack	Social Responsibility Journal	10.1108/SRJ-10-2018-0259	Exclusion reason: Irrelevant;
1128	Q. Huang; J. Fang; X. Xue; H. Gao	2023	Does digital innovation cause better ESG performance? an empirical test of a-listed firms in China	Research in International Business and Finance	https://doi.org/10.1016/j.ribaf.2023.102049	Exclusion reason: Irrelevant;
1129	X. Guo; M. Li; Y. Wang; A. Mardani	2023	Does digital transformation improve the firm’s performance? From the perspective of digitalization paradox and managerial myopia	Journal of Business Research	https://doi.org/10.1016/j.jbusres.2023.113868	Exclusion reason: Irrelevant;
1130	Y. Niu; S. Wang; W. Wen; S. Li	2023	Does digital transformation speed up dynamic capital structure adjustment? Evidence from China	Pacific-Basin Finance Journal	https://doi.org/10.1016/j.pacfin.2023.102016	Exclusion reason: Irrelevant;
1131	L. Tao; X. Wei; W. Wang	2023	Does Enterprise Internal Control Improve Environmental Performance—Empirical Evidence from China	Sustainability (Switzerland)	10.3390/su151310199	Exclusion reason: Irrelevant;
1132	X. Lai; S. Yue; C. Guo; X. Zhang	2023	Does FinTech reduce corporate excess leverage? Evidence from China	Economic Analysis and Policy	10.1016/j.eap.2022.11.017	Exclusion reason: Irrelevant;
1133	T. Leng; Y. Liu; Y. Xiao; C. Hou	2023	Does firm financialization affect optimal real investment decisions? Evidence from China	Pacific Basin Finance Journal	10.1016/j.pacfin.2023.101970	Exclusion reason: Irrelevant;
1134	L. Dong; X. Zhang; J. Chen	2024	Does Investor Sentiment Drive Corporate Green Innovation: Evidence from China	Sustainability (Switzerland)	10.3390/su16083220	Exclusion reason: Irrelevant;
1135	E. Mensah; J. K. Tuffour; M. A. S. Al-Faryan	2023	Does macroeconomic misery index matter in the micro firm-level earnings Management–performance nexus? Evidence from dynamic Panel threshold regression	Cogent Economics and Finance	10.1080/23322039.2023.2289321	Exclusion reason: Irrelevant;
1136	J. Hong; H. Xiong; Z. Zhou	2024	Does Supply Chain Network Centrality Enhance or Impede Firm Innovation: Evidence from China	Emerging Markets Finance and Trade	10.1080/1540496X.2023.2298269	Exclusion reason: Irrelevant;
1137	W. Yin; Y. Su; Z. Zhu	2024	Does the limelight foster the green transition of listed industrial companies? An empirical analysis from Chinese A-share market	Heliyon	10.1016/j.heliyon.2024.e31891	Exclusion reason: Irrelevant;
1138	N. A. Barber; D. C. Taylor; V. Venkatachalam	2016	Does the Product Really Matter? A Look at Mainstream Pro-Environmental Consumption Behavior	Journal of Food Products Marketing	10.1080/10454446.2016.1141140	Exclusion reason: Irrelevant;
1139	C. Frochot; E. Schaer; J. C. André	2020	Don't be afraid of the nanoparticles, it's just an ill-prepared nano-crisis	Environnement, Risques et Sante	10.1684/ERS.2020.1488	Exclusion reason: Irrelevant;
1140	R. Zhang; W. Gao; S. Chen; L. Zhou; A. Li	2024	Dose digital transformation contribute to improving financing efficiency? Evidence and implications for energy enterprises in China	Energy	10.1016/j.energy.2024.131271	Exclusion reason: Irrelevant;
1141	C. Li; Q. Chen; Y. Xie; T. Wu	2014	Dosimetric study on eye's exposure to wide band radio frequency electromagnetic fields: Variability by the ocular axial length	Bioelectromagnetics	10.1002/bem.21835	Exclusion reason: Irrelevant;
1142	S. Kaplan; K. Vakili	2015	The double-edged sword of recombination in breakthrough innovation	Strategic Management Journal	10.1002/smj.2294	Exclusion reason: Irrelevant;
1143	G. Wagner; H. Eidenmüller	2019	Down by algorithms? Siphoning rents, exploiting biases, and shaping preferences: Regulating the dark side of personalized transactions	University of Chicago Law Review		Exclusion reason: Irrelevant;
1144	O. Soufan; W. Ba-Alawi; A. Magana-Mora; M. Essack; V. B. Bajic	2018	DPubChem: A web tool for QSAR modeling and high-throughput virtual screening	Scientific Reports	10.1038/s41598-018-27495-x	Exclusion reason: Irrelevant;
1145	P. Xu; C. Zhao; X. You; F. Yang; J. Chen; Z. Ruan; R. Gu; J. Xu; C. Bian; Q. Shi	2021	Draft Genome of the Mirrorwing Flyingfish (Hirundichthys speculiger)	Frontiers in Genetics	10.3389/fgene.2021.695700	Exclusion reason: Irrelevant;
1146	G. W. Story; I. Vlaev; B. Seymour; J. S. Winston; A. Darzi; R. J. Dolan	2013	Dread and the Disvalue of Future Pain	PLoS Computational Biology	10.1371/journal.pcbi.1003335	Exclusion reason: Irrelevant;
1147	M. R. Schick; T. Nalven; N. S. Spillane	2022	Drinking to Fit in: The Effects of Drinking Motives and Self-Esteem on Alcohol Use among Female College Students	Substance Use and Misuse	10.1080/10826084.2021.1990334	Exclusion reason: Irrelevant;
1148	M. Keffalos; S. Martin; R. Arnold	2021	Drive-by photoscreening: Plusoptix, 2win and blinq amblyopia detection during the covid-19 pandemic	Clinical Ophthalmology	10.2147/OPTH.S300871	Exclusion reason: Irrelevant;
1149	A. Swierczek	2024	Driven by supply chain ambidexterity. Substitutable and complementary effects of supply chain emergence and control on triadic relational performance	Journal of Purchasing and Supply Management	10.1016/j.pursup.2023.100894	Exclusion reason: Irrelevant;
1150	A. Chaudhuri; A. Routray	2020	Driver Fatigue Detection through Chaotic Entropy Analysis of Cortical Sources Obtained from Scalp EEG Signals	IEEE Transactions on Intelligent Transportation Systems	10.1109/TITS.2018.2890332	Exclusion reason: Irrelevant;
1151	X. Fan; J. Li; Y. Wang	2023	The Driving Factors of Innovation Quality of Agricultural Enterprises—A Study Based on NCA and fsQCA Methods	Sustainability (Switzerland)	10.3390/su15031809	Exclusion reason: Irrelevant;
1152	X. Ye; X. Ji; B. Sun; S. Chen; Z. Wang; H. Li	2020	DRM-SLAM: Towards dense reconstruction of monocular SLAM with scene depth fusion	Neurocomputing	https://doi.org/10.1016/j.neucom.2020.02.044	Exclusion reason: Irrelevant;
1153	Z. Su; J. Zhao; T. H. Marek; K. Liu; M. T. Harrison; Q. Xue	2022	Drought tolerant maize hybrids have higher yields and lower water use under drought conditions at a regional scale	Agricultural Water Management	10.1016/j.agwat.2022.107978	Exclusion reason: Irrelevant;
1154	S. Thamotharan; H. Hahn; S. Fields	2017	Drug Use Status in Youth: The Role of Gender and Delay Discounting	Substance Use and Misuse	10.1080/10826084.2017.1280831	Exclusion reason: Irrelevant;
1155	E. K. Akpek; G. Amescua; M. Farid; F. J. Garcia-Ferrer; A. Lin; M. K. Rhee; D. M. Varu; D. C. Musch; S. P. Dunn; F. S. Mah	2019	Dry Eye Syndrome Preferred Practice Pattern®	Ophthalmology	10.1016/j.ophtha.2018.10.023	Exclusion reason: Irrelevant;
1156	T. Maggipinto; R. Bellotti; N. Amoroso; D. Diacono; G. Donvito; E. Lella; A. Monaco; M. Antonella Scelsi; S. Tangaro	2017	DTI measurements for Alzheimer's classification	Physics in Medicine and Biology	10.1088/1361-6560/aa5dbe	Exclusion reason: Irrelevant;
1157	J. J. Reynolds; S. M. McCrea	2016	The dual component theory of inhibition regulation: A new model of self-control	New Ideas in Psychology	https://doi.org/10.1016/j.newideapsych.2015.12.001	Exclusion reason: Irrelevant;
1158	S. L. Ames; J. L. Grenard; A. W. Stacy	2013	Dual process interaction model of HIV-risk behaviors among drug offenders	AIDS and Behavior	10.1007/s10461-012-0140-2	Exclusion reason: Irrelevant;
1159	Y. Yang; J. Zhao; Y. Zhou; Y. Dai	2023	Dual-camera Three-dimensional Automatic Tracking for a Human Eye Adaptive Optics System	Instruments and Experimental Techniques	10.1134/S0020441223050366	Exclusion reason: Irrelevant;
1160	C. Xiang; Z. Wu; Y. Zhou; J. Tu	2023	Dual-decoder attention model in hierarchical reinforcement framework for dynamic crowd logistics problem with batch-matching	Transportation Research Part C: Emerging Technologies	https://doi.org/10.1016/j.trc.2023.104417	Exclusion reason: Irrelevant;
1161	P. R. K. Turnbull; L. K. Goodman; J. R. Phillips	2023	Dual-focus contact lenses for myopia control modify central retinal electrophysiology in humans	Ophthalmic and Physiological Optics	10.1111/opo.13163	Exclusion reason: Irrelevant;
1162	X. Zhou; Z. Miao; M. Yuan; K. Li; H. Guo; X. Lin	2024	Dual-phase prediction model of passenger thermal sensation using facial thermal imaging and environmental factors			Exclusion reason: Irrelevant;
1163	W. Wu; Q. Liu; C. Brandt; S. Tang	2022	Dual-wavelength multimodal multiphoton microscope with SMA-based depth scanning	Biomedical Optics Express	10.1364/BOE.456390	Exclusion reason: Irrelevant;
1164	A. P. Dalcin; G. F. Marques; A. Tilmant; M. Olivares	2023	Dynamic Adaptive Environmental Flows (DAE-Flows) to Reconcile Long-Term Ecosystem Demands With Hydropower Objectives	Water Resources Research	10.1029/2022WR034064	Exclusion reason: Irrelevant;
1165	D. McSherry	1999	Dynamic and static approaches to clinical data mining	Artificial Intelligence in Medicine	https://doi.org/10.1016/S0933-3657(98)00066-9	Exclusion reason: Irrelevant;
1166	B. Sun; S. Kolesnikov; A. Goldstein; G. Chan	2021	A dynamic approach for identifying technological breakthroughs with an application in solar photovoltaics	Technological Forecasting and Social Change	10.1016/j.techfore.2020.120534	Exclusion reason: Irrelevant;
1167	S. Zahia; B. Garcia-Zapirain; I. Saralegui; B. Fernandez-Ruanova	2020	Dyslexia detection using 3D convolutional neural networks and functional magnetic resonance imaging	Computer Methods and Programs in Biomedicine	https://doi.org/10.1016/j.cmpb.2020.105726	Exclusion reason: Irrelevant;
1168	Q. Y. Huang; X. F. Li; S. P. Liu	2012	E-cadherin and 5-HT alterations in the heart of rats having undergone atropine-induced toxicity	Molecular Medicine Reports	10.3892/mmr.2011.727	Exclusion reason: Irrelevant;
1169	H. Wang; X. Chen; R. Yu; Z. Wei; T. Yao; C. Gao; Y. Li; Z. Wang; D. Yi; Y. Wu	2022	E-DU: Deep neural network for multimodal medical image segmentation based on semantic gap compensation	Computers in Biology and Medicine	https://doi.org/10.1016/j.compbiomed.2022.106206	Exclusion reason: Irrelevant;
1170	B. Cancela; V. Bolon-Canedo; A. Alonso-Betanzos	2023	E2E-FS: An End-to-End Feature Selection Method for Neural Networks	IEEE Transactions on Pattern Analysis and Machine Intelligence	10.1109/TPAMI.2022.3228824	Exclusion reason: Irrelevant;
1171	J. Andreu-Perez; C. Solnais; K. Sriskandarajah	2016	EALab (Eye Activity Lab): a MATLAB Toolbox for Variable Extraction, Multivariate Analysis and Classification of Eye-Movement Data	Neuroinformatics	10.1007/s12021-015-9275-4	Exclusion reason: Irrelevant;
1172	S. A. Vyas; C. S. Kee	2021	Early Astigmatism Can Alter Myopia Development in Chickens	Investigative Ophthalmology and Visual Science	10.1167/IOVS.62.2.27	Exclusion reason: Irrelevant;
1173	J. Murube	2006	Early clinical use of amniotic membrane in medicine and ophthalmology	Ocular Surface	10.1016/S1542-0124(12)70037-X	Exclusion reason: Irrelevant;
1174	R. Shetty; R. Narasimhan; Z. Dadachanji	2020	Early corneal and epithelial remodeling differences identified by OCT imaging and artificial intelligence between two transepithelial PRK platforms	Journal of Refractive …	10.3928/1081597x-20200730-03	Exclusion reason: Irrelevant;
1175	R. Janani; S. P. Rajamohana	2021	Early detection of glaucoma using optic disc and optic cup segmentation: A survey			Exclusion reason: Irrelevant;
1176	P. Rossel	2012	Early detection, warnings, weak signals and seeds of change: A turbulent domain of futures studies	Futures	https://doi.org/10.1016/j.futures.2011.10.005	Exclusion reason: Irrelevant;
1177	S. J. Lang; P. Maier; T. Böhringer; T. Reinhard	2022	Early diagnosis of keratoconus	Ophthalmologe	10.1007/s00347-021-01460-y	Exclusion reason: Irrelevant;
1178	A. Eresen; C. Sun; K. Zhou; J. Shangguan; B. Wang; L. Pan; S. Hu; Q. Ma; J. Yang; Z. Zhang; V. Yaghmai	2022	Early Differentiation of Irreversible Electroporation Ablation Regions With Radiomics Features of Conventional MRI	Academic Radiology	10.1016/j.acra.2021.11.020	Exclusion reason: Irrelevant;
1179	H. S.-L. Chen; G.-A. Chen; J.-Y. Syu; L.-H. Chuang; W.-W. Su; W.-C. Wu; J.-H. Liu; J.-R. Chen; S.-C. Huang; E. Y.-C. Kang	2022	Early Glaucoma Detection by Using Style Transfer to Predict Retinal Nerve Fiber Layer Thickness Distribution on the Fundus Photograph	Ophthalmology Science	https://doi.org/10.1016/j.xops.2022.100180	Exclusion reason: Irrelevant;
1180	D. Priya; G. S. Mamatha	2021	Early Screening Framework to Detect Keratoconus Using Artificial Intelligence Techniques: An Extensive Review	… Communication Technologies and Application …	10.1007/978-981-15-9651-3_17	Exclusion reason: Irrelevant;
1181	T. Ling; Z. Zhu; Y. Zhang; F. Jiang	2022	Early Ventricular Fibrillation Prediction Based on Topological Data Analysis of ECG Signal	Applied Sciences (Switzerland)	10.3390/app122010370	Exclusion reason: Irrelevant;
1182	P. Ballesteros-Pérez; E. Sanz-Ablanedo; D. Mora-Melià; M. C. González-Cruz; J. L. Fuentes-Bargues; E. Pellicer	2019	Earned Schedule min-max: Two new EVM metrics for monitoring and controlling projects	Automation in Construction	https://doi.org/10.1016/j.autcon.2019.03.016	Exclusion reason: Irrelevant;
1183	W. H. Swaxson; H. R. Wilson	1985	Eccentricity dependence of contrast matching and oblique masking	Vision Research	10.1016/0042-6989(85)90044-6	Exclusion reason: Irrelevant;
1184	W. Zhao; Z. Zhang; Z. Wang; Y. Guo; J. Xie; X. Xu	2023	ECLNet: Center localization of eye structures based on Adaptive Gaussian Ellipse Heatmap	Computers in Biology and Medicine	10.1016/j.compbiomed.2022.106485	Exclusion reason: Irrelevant;
1185	S. Sfarra; C. Ibarra-Castanedo; C. Santulli; F. Sarasini; D. Ambrosini; D. Paoletti; X. Maldague	2013	Eco-friendly laminates: From the indentation to non-destructive evaluation by optical and infrared monitoring techniques	Strain	10.1111/str.12026	Exclusion reason: Irrelevant;
1186	C. Ilut; R. Valchev	2023	Economic Agents as Imperfect Problem Solvers	Quarterly Journal of Economics	10.1093/qje/qjac027	Exclusion reason: Irrelevant;
1187	H. Liu; R. Li; Y. Zhang; K. Zhang; M. Yusufu; Y. Liu; D. Mou; X. Chen; J. Tian; H. Li; S. Fan; J. Tang; N. Wang	2023	Economic evaluation of combined population-based screening for multiple blindness-causing eye diseases in China: a cost-effectiveness analysis	The Lancet Global Health	https://doi.org/10.1016/S2214-109X(22)00554-X	Exclusion reason: Irrelevant;
1188	T. Tamai	2022	Economic growth, equilibrium welfare, and public goods provision with intergenerational altruism	European Journal of Political Economy	10.1016/j.ejpoleco.2021.102068	Exclusion reason: Irrelevant;
1189	K. E. Warner	1979	The economic implications of preventive health care	Social Science and Medicine. Part C Medical Economics	10.1016/0160-7995(79)90004-2	Exclusion reason: Irrelevant;
1190	T. Felin; S. Kauffman; R. Koppl; G. Longo	2014	Economic opportunity and evolution: Beyond landscapes and bounded rationality	Strategic Entrepreneurship Journal	10.1002/sej.1184	Exclusion reason: Irrelevant;
1191	P. Tremblay	1998	The economic organization of tourism	Annals of Tourism Research	10.1016/S0160-7383(98)00028-0	Exclusion reason: Irrelevant;
1192	E. H. Jo; J. W. Lee	2024	Economic policy uncertainty and managerial short-termism	International Review of Financial Analysis	10.1016/j.irfa.2024.103216	Exclusion reason: Irrelevant;
1193	I. Lolić; P. Sorić; M. Logarušić	2022	Economic Policy Uncertainty Index Meets Ensemble Learning	Computational Economics	10.1007/s10614-021-10153-2	Exclusion reason: Irrelevant;
1194	J. W. Cortada	1997	Economic preconditions that made possible application of commercial computing in the United States	IEEE Annals of the History of Computing	10.1109/85.601734	Exclusion reason: Irrelevant;
1195	D. Schatz; R. Bashroush	2017	Economic valuation for information security investment: a systematic literature review	Information Systems Frontiers	10.1007/s10796-016-9648-8	Exclusion reason: Irrelevant;
1196	K. M. Jablonka; A. S. Rosen; A. S. Krishnapriyan; B. Smit	2023	An Ecosystem for Digital Reticular Chemistry	ACS Central Science	10.1021/acscentsci.2c01177	Exclusion reason: Irrelevant;
1197	J. M. Ip-Soo-Ching; S. Zyngier; T. Nayeem	2019	Ecotourism and environmental sustainability knowledge: An open knowledge sharing approach among stakeholders	Australian Journal of Environmental Education	10.1017/aee.2018.45	Exclusion reason: Irrelevant;
1198	M. R. Santhiago; D. C. Araujo; L. R. Stival	2022	Ectasia risk model: A novel method without cut-off point based on artificial intelligence improves detection of higher-risk eyes	Journal of Refractive …	10.3928/1081597x-20221018-01	Exclusion reason: Irrelevant;
1199	M. Q. Salomão; A. L. Hofling-Lima; L. P. Gomes Esporcatte; F. F. Correa; B. Lopes; N. Sena; D. G. Dawson; R. Ambrósio	2021	Ectatic diseases	Experimental Eye Research	10.1016/j.exer.2020.108347	Exclusion reason: Irrelevant;
1200	S. S. Jazaeri; S. Jabbehdari; P. Asghari; H. Haj Seyyed Javadi	2021	Edge computing in SDN-IoT networks: a systematic review of issues, challenges and solutions	Cluster Computing	10.1007/s10586-021-03311-6	Exclusion reason: Irrelevant;
1201	Q. Zhou; Q. An	2009	Edge detection of steel plates at high temperature using image measurement	Frontiers of Mechanical Engineering in China	10.1007/s11465-009-0013-1	Exclusion reason: Irrelevant;
1202	S. Pang; X. Zhang; H. Li; Y. Lu	2021	Edge determination improvement of scanning electron microscope images by inpainting and anisotropic diffusion for measurement and analysis of microstructures	Measurement: Journal of the International Measurement Confederation	10.1016/j.measurement.2021.109217	Exclusion reason: Irrelevant;
1203	P. Wang; T. Ouyang; G. Liao; J. Gong; S. Yu; X. Chen	2022	Edge intelligence in motion: Mobility-aware dynamic DNN inference service migration with downtime in mobile edge computing	Journal of Systems Architecture	https://doi.org/10.1016/j.sysarc.2022.102664	Exclusion reason: Irrelevant;
1204	L. Greco; P. Ritrovato; F. Xhafa	2019	An edge-stream computing infrastructure for real-time analysis of wearable sensors data	Future Generation Computer Systems	https://doi.org/10.1016/j.future.2018.10.058	Exclusion reason: Irrelevant;
1205	H. I. Christensen; W. Förstner	1997	EditorialPerformance characteristics of vision algorithms			Exclusion reason: Irrelevant;
1206	M. Wang; C. Cui; Y. Sui; S. A. Yu; J. X. Ma; A. C. Fu	2022	Effect of 0.02% and 0.01% atropine on astigmatism: a two-year clinical trial	BMC Ophthalmology	10.1186/s12886-022-02385-z	Exclusion reason: Irrelevant;
1207	M. Wang; C. Cui; S. A. Yu; L. L. Liang; J. X. Ma; A. C. Fu	2023	Effect of 0.02% and 0.01% atropine on ocular biometrics: A two-year clinical trial	Frontiers in Pediatrics	10.3389/fped.2023.1095495	Exclusion reason: Irrelevant;
1208	A. N. K. Reddy; V. Dev; V. Pal; R. A. Ganeev	2024	The Effect of a Parabolic Apodizer on Improving the Imaging of Optical Systems with Coma and Astigmatism Aberrations	Photonics	10.3390/photonics11010014	Exclusion reason: Irrelevant;
1209	W. J. Dupps, Jr.; C. Roberts	2001	Effect of acute biomechanical changes on corneal curvature after photokeratectomy	J Refract Surg	10.3928/1081-597x-20011101-05	Exclusion reason: Irrelevant;
1210	T. Babar; Q. Kiran; A. Ahmed; A. Abid; A. Sharif	2024	Effect of Amblyopia on Color Vision and Contrast Sensitivity: A Systematic Review	Journal of Health and …		Exclusion reason: Irrelevant;
1211	A. Ranaei; A. Chavoshi; H. Aghamollaei; M. Naderi; A. A. Alishiri; K. Jadidi	2023	The Effect of Amniotic Membrane Extracted Eye Drop on Repairing The Corneal Epithelial in Patients after Trans-Epithelial Photorefractive Keratectomy: A Randomized Controlled Trial	Cell Journal	10.22074/CELLJ.2022.8165	Exclusion reason: Irrelevant;
1212	J. Carrard; M. Hofer; L. Prechtl; E. Fleischlin; M. Huber; H. Gallart-Ayala; T. Teav; D. Infanger; C. Höchsmann; K. Koehler; T. Hinrichs; H. Hanssen; J. Ivanisevic; A. Schmidt-Trucksäss	2024	Effect of an eight-week high-intensity interval training programme on circulating sphingolipid levels in middle-aged adults at elevated cardiometabolic risk (SphingoFIT)—Protocol for a randomised controlled exercise trial	PLoS One	10.1371/journal.pone.0302477	Exclusion reason: Irrelevant;
1213	J. Tian; S. Wei; S. Li; W. An; W. Bai; X. Liang; J. Du; N. Wang	2023	The effect of atropine 0.01% eyedrops on relative peripheral refraction in myopic children	Eye (Basingstoke)	10.1038/s41433-021-01923-1	Exclusion reason: Irrelevant;
1214	Y. N. Zhu; Y. Y. Chen; T. Zou; P. Cao	2023	Effect of auricular acupressure combined with acupuncture for juvenile pseudomyopia	Medicine (United States)	10.1097/MD.0000000000035018	Exclusion reason: Irrelevant;
1215	C. F. Liu; L. F. Yu; C. H. Lin; S. C. Lin	2008	Effect of auricular pellet acupressure on antioxidative systems in high-risk diabetes mellitus	Journal of Alternative and Complementary Medicine	10.1089/acm.2006.6064	Exclusion reason: Irrelevant;
1216	M. Stur; S. Ansari-Shahrezaei	2001	The effect of axial length on laser spot size and laser irradiance	Archives of Ophthalmology		Exclusion reason: Irrelevant;
1217	N. Yao; R. R. He; H. Kurihara	2010	Effect of bilberry extract on oxidative stress status in eyes of mice	Chinese Pharmacological Bulletin		Exclusion reason: Irrelevant;
1218	E. Martínez-Plaza; A. López-Miguel; I. Fernández; F. Blázquez-Arauzo; M. J. Maldonado	2019	Effect of central hole location in phakic intraocular lenses on visual function under progressive headlight glare sources	Journal of Cataract and Refractive Surgery	10.1016/j.jcrs.2019.06.022	Exclusion reason: Irrelevant;
1219	D. J. Zhong; H. Wu; D. Q. Luo; J. Chen; J. P. Chen; H. Wang	2024	Effect of ciliary sulcus angle on the prediction of the vault for phakic implantable collamer lens in the KS formula	Graefe's Archive for Clinical and Experimental Ophthalmology	10.1007/s00417-023-06172-4	Exclusion reason: Irrelevant;
1220	M. Hirota; A. Mizota; T. Mimura; T. Hayashi; J. Kotoku; T. Sawa; K. Inoue	2020	Effect of color information on the diagnostic performance of glaucoma in deep learning using few fundus images	International Ophthalmology	10.1007/s10792-020-01485-3	Exclusion reason: Irrelevant;
1221	R. Legras; Y. Benard; N. Lopez-Gil	2012	Effect of coma and spherical aberration on depth-of-focus measured using adaptive optics and computationally blurred images	Journal of Cataract and Refractive Surgery	10.1016/j.jcrs.2011.10.032	Exclusion reason: Irrelevant;
1222	Z. Ran; H. Zhang; Q. Chen; L. Wang; Y. Zhang	2020	The effect of conbercept combined with macular grid photocoagulation on diabetic macular edema	Recent Advances in Ophthalmology	10.13389/j.cnki.rao.2020.0192	Exclusion reason: Irrelevant;
1223	C. Fornell; R. T. Rust; M. G. Dekimpe	2010	The effect of customer satisfaction on consumer spending growth	Journal of Marketing Research	10.1509/jmkr.47.1.28	Exclusion reason: Irrelevant;
1224	N. Yuviler-Gavish; D. Gopher	2011	Effect of descriptive information and experience on automation reliance	Human Factors	10.1177/0018720811406725	Exclusion reason: Irrelevant;
1225	Z. Jin; Y. Mu; Y. Li; L. Nie	2023	Effect of different rice planting methods on the water, energy and carbon footprints of subsequent wheat	Frontiers in Sustainable Food Systems	10.3389/fsufs.2023.1173916	Exclusion reason: Irrelevant;
1226	L. Cheng; S. Peng; H. Hao; D. Ye; L. Xu; Y. Zuo; J. Huang	2024	Effect of different screen brightness and devices on online visual acuity test	Graefe's Archive for Clinical and Experimental Ophthalmology	10.1007/s00417-023-06206-x	Exclusion reason: Irrelevant;
1227	E. B. N. Friedel; J. Haldina; K. Nickel; M. Bach; L. Tebartz van Elst; S. P. Heinrich	2024	Effect of eccentric fixation on the steady-state pattern electroretinogram	Documenta Ophthalmologica	10.1007/s10633-024-09967-w	Exclusion reason: Irrelevant;
1228	A. Babaei Heydarabadi; S. M. Latifi; K. Karami; A. A. Arastoo; F. Ghatfan	2021	Effect of educational intervention based on the extended parallel process model on the adoption of behaviors preventing physical injuries from working with computers among female employees	Journal of Education and Community Health	10.52547/JECH.8.3.173	Exclusion reason: Irrelevant;
1229	Q. Zheng; Z. M. Talib	2024	The effect of environment, society, and governance (ESG) information disclosure on high-quality development of Chinese companies: Investigating the mediating role of green technology innovation	Uncertain Supply Chain Management	10.5267/j.uscm.2023.12.014	Exclusion reason: Irrelevant;
1230	Q. Zhang; J. Yang; W. Wang; Z. Liu	2023	Effect of extracurricular tutoring on adolescent students cognitive ability: A propensity score matching analysis	Medicine (United States)	10.1097/MD.0000000000035090	Exclusion reason: Irrelevant;
1231	N. J. Lu; F. Hafezi; E. A. Torres-Netto; J. F. Assaf; I. M. Aslanides; S. T. Awwad; S. Chen; L. L. Cui; C. Koppen	2023	Effect of fluence levels on prophylactic corneal cross-linking for laser in situ keratomileusis and transepithelial photorefractive keratectomy	Acta ophthalmologica	10.1111/aos.15230	Exclusion reason: Irrelevant;
1232	R. E. Marques; D. C. Sousa; E. Vandewalle; A. Somers; S. Melamed; M. Nardi; M. Figus; I. Stalmans; L. Abegao Pinto	2020	The effect of glaucoma treatment using high-intensity focused ultrasound on total and corneal astigmatism: a prospective multicentre study	Acta ophthalmologica	10.1111/aos.14467	Exclusion reason: Irrelevant;
1233	T. C. Peng	2021	The effect of hazard shock and disclosure information on property and land prices: a machine-learning assessment in the case of Japan	Review of Regional Research	10.1007/s10037-020-00148-1	Exclusion reason: Irrelevant;
1234	M. Wang; M. Li; P. Yan; Q. Luo; Y. Zhang; Z. Du	2017	The Effect of High Intensity Focused Ultrasound Keratoplasty on Rabbit Anterior Segment	Journal of ophthalmology	10.1155/2017/6067890	Exclusion reason: Irrelevant;
1235	P. Chatjuthamard; P. Chintrakarn; P. Jiraporn	2022	The Effect of Hostile Takeover Threats on Capital Structure: Evidence from Half a Century	Review of Economics and Finance	10.55365/1923.X2022.20.59	Exclusion reason: Irrelevant;
1236	A. Mirzajani; M. Ghorbani; B. Rasuli; A. Mahmoud-Pashazadeh	2017	Effect of induced high myopia on functional MRI signal changes	Physica Medica	10.1016/j.ejmp.2017.04.004	Exclusion reason: Irrelevant;
1237	İ. H. Efendioğlu	2023	THE EFFECT OF INFORMATION ABOUT METAVERSE ON THE CONSUMER'S PURCHASE INTENTION	Journal of Global Business and Technology		Exclusion reason: Irrelevant;
1238	E. Naveh	2005	The effect of integrated product development on efficiency and innovation	International Journal of Production Research	10.1080/00207540500031873	Exclusion reason: Irrelevant;
1239	W. E. Myles; Y. Abdulla; S. A. McFadden	2024	Effect of isoflurane anaesthetic time on ocular a-scan ultrasonography measures and their relationship to age and OCT measures in the Guinea pig	Experimental Eye Research	10.1016/j.exer.2024.109914	Exclusion reason: Irrelevant;
1240	S. Verma; J. Hesser; S. Arba-Mosquera	2021	Effect of laser beam truncation (pinhole), (ordered) dithering, and jitter on residual smoothness after poly(methyl methacrylate) ablations, using a close-to-Gaussian beam profile	Advanced Optical Technologies	10.1515/aot-2021-0040	Exclusion reason: Irrelevant;
1241	J. Cai; W. Hao; W. Chen; Y. Guo; S. Tang; R. Wen; L. Pan; J. Fan	2019	The effect of light distribution of LED luminaire on human ocular physiological characteristics	IEEE Access	10.1109/ACCESS.2019.2893914	Exclusion reason: Irrelevant;
1242	H. Li; H. Fang	2021	Effect of microincisional cataract surgery on inflammatory indicators in tears and corneal endothelial cells in cataract patients	American Journal of Translational Research		Exclusion reason: Irrelevant;
1243	B. Gopinath; L. A. Baur; E. Teber; G. Liew; T. Y. Wong; P. Mitchell	2011	Effect of obesity on retinal vascular structure in pre-adolescent children	International Journal of Pediatric Obesity	10.3109/17477166.2010.500390	Exclusion reason: Irrelevant;
1244	S. K. Khuu; P. H. Chou; J. Ormsby; M. Kalloniatis	2013	The effect of optical blur on central and peripheral word visual acuity	Optometry and vision science	10.1097/OPX.0000000000000077	Exclusion reason: Irrelevant;
1245	R. Sella; O. Reitblat; K. M. Durnford; J. H. Pettey; R. J. Olson; T. E. Hahn; A. A. Bernhisel; N. A. Afshari	2024	The effect of patient age on some new and older IOL power calculation formulas	Acta ophthalmologica	10.1111/aos.16621	Exclusion reason: Irrelevant;
1246	P. Demers; P. Thompson; R. G. Bernier; J. Lemire; P. Laflamme	1994	The effect of pressure patching on the rate of epithelial wound healing after photorefractive keratectomy with the excimer laser	Investigative ophthalmology & visual science		Exclusion reason: Irrelevant;
1247	B. Guo; X. G. Yang; Q. H. Fan; Z. Liu; J. N. Yu; L. Chen; H. Ai	2008	Effect of prophylactic surgeries on HRT-II parameters and visual field of preclinical primary closed-angle glaucoma patients	International Journal of Ophthalmology		Exclusion reason: Irrelevant;
1248	E. Vargis; C. B. Peterson; J. L. Morrell-Falvey; S. T. Retterer; C. P. Collier	2014	The effect of retinal pigment epithelial cell patch size on growth factor expression	Biomaterials	10.1016/j.biomaterials.2014.01.016	Exclusion reason: Irrelevant;
1249	S. Mertsch; I. Neumann; C. Rose; M. Schargus; G. Geerling; S. Schrader	2021	The effect of Rho Kinase inhibition on corneal nerve regeneration in vitro and in vivo	Ocular Surface	10.1016/j.jtos.2021.08.011	Exclusion reason: Irrelevant;
1250	Y. K. Fuh; C. H. Wang; C. T. Huang; P. W. Chen; Z. H. Lai	2016	Effect of rotationally moving surface on roughness measurement of sputtered Pt film with close-loop correction using adaptive optics	Optik	10.1016/j.ijleo.2015.10.056	Exclusion reason: Irrelevant;
1251	M. W. Johnson; D. P. Han; K. E. Hoffman	1990	The Effect of Scleral Buckling on Ocular Rigidity	Ophthalmology	10.1016/S0161-6420(90)32606-4	Exclusion reason: Irrelevant;
1252	D. Han; W. Xie; M. Yuan; J. Cui; Q. Wang; Q. Zhang	2023	Effect of sodium fluorescein strip application on cornea parameters commonly used in laser-assisted in-situ keratomileusis	Scientific Reports	10.1038/s41598-023-46502-4	Exclusion reason: Irrelevant;
1253	M. A. Alshammari; M. Alshayeb	2021	The effect of the dataset size on the accuracy of software defect prediction models: An empirical study	Inteligencia Artificial	10.4114/intartif.vol24iss68pp72-88	Exclusion reason: Irrelevant;
1254	N. Kasctsuwan; F. M. Wu; H. Fqrtunc; D. Sanchcz; P. J. McDonndl	1999	Effect of topical ascorbic acid on free radical tissue damage and inflammatory cell influx in the cornea after excimer laser corneal surgery	Archives of Ophthalmology	10.1001/archopht.117.5.649	Exclusion reason: Irrelevant;
1255	Y. Shi; J. Zhang; W. Lin; A. Chung-Fat-Yim; Q. Yang; H. Li	2023	The effect of training on sensitivity and stability of double fusion in Panum’s limiting case	Attention, Perception, and Psychophysics	10.3758/s13414-023-02795-1	Exclusion reason: Irrelevant;
1256	Y. Jiang; Y. Shen; L. Wang; X. Chen; J. Tang; L. Liu; T. Ma; L. Ju; Y. Chen; Z. Ge; X. Zhou; X. Wang	2024	Effect of vault on predicting postoperative refractive error for posterior chamber phakic intraocular lens based on a machine learning model	J Cataract Refract Surg	10.1097/j.jcrs.0000000000001356	Exclusion reason: Irrelevant;
1257	J. Hong; M. Ke; B. Tan; A. Lau; D. Wong; X. Yao; X. Liu; L. Schmetterer; J. Chua	2020	Effect of vessel enhancement filters on the repeatability of measurements obtained from widefield swept-source optical coherence tomography angiography	Scientific Reports	10.1038/s41598-020-79281-3	Exclusion reason: Irrelevant;
1258	L. Rico-Sergado; J. L. Pérez-Canales; J. J. Pérez-Santonja	2016	Effect of Visual Impairment on Teleretinal Imaging for Diabetic Retinopathy Screening	Ophthalmic Surg Lasers Imaging Retina	10.3928/23258160-20151214-06	Exclusion reason: Irrelevant;
1259	Q. Ye; X. L. Yuan; J. Zhou; C. X. Yuan; X. M. Yang	2014	Effect of Zishenpingchan granule on neurobehavioral manifestations and the activity and gene expression of striatal dopamine D1 and D2 receptors of rats with levodopa-induced dyskinesias	Evidence-based Complementary and Alternative Medicine	10.1155/2014/342506	Exclusion reason: Irrelevant;
1260	L. L. G. Atlas; K. Parasuraman	2018	Effective Approach to Classify and Segment Retinal Hemorrhage Using ANFIS and Particle Swarm Optimization	Journal of Intelligent Systems	10.1515/jisys-2016-0354	Exclusion reason: Irrelevant;
1261	S. Dinakaran; P. R. J. Thangaiah	2023	Effective hybrid feature subset selection for multilevel datasets using decision tree classifiers	International Journal of Advanced Intelligence Paradigms	10.1504/ijaip.2023.128082	Exclusion reason: Irrelevant;
1262	O. Reyes; C. Morell; S. Ventura	2016	Effective lazy learning algorithm based on a data gravitation model for multi-label learning	Information Sciences	10.1016/j.ins.2016.01.006	Exclusion reason: Irrelevant;
1263	A. Erciyas; N. Barişçi	2021	An Effective Method for Detecting and Classifying Diabetic Retinopathy Lesions Based on Deep Learning	Computational and Mathematical Methods in Medicine	10.1155/2021/9928899	Exclusion reason: Irrelevant;
1264	M. Heidarian; G. Karimi; M. Payandeh	2024	Effective multispike learning in a spiking neural network with a new temporal feedback backpropagation for breast cancer detection	Expert Systems with Applications	https://doi.org/10.1016/j.eswa.2024.124010	Exclusion reason: Irrelevant;
1265	S. S. J. Sophia; S. Diwakaran	2024	Effective recognition of glaucoma using SIFT and RFSO classifier	Multimedia Tools and Applications	10.1007/s11042-023-17109-8	Exclusion reason: Irrelevant;
1266	L. Wang; R. Tao; H. Hu; Y.-R. Zeng	2021	Effective wind power prediction using novel deep learning network: Stacked independently recurrent autoencoder	Renewable Energy	https://doi.org/10.1016/j.renene.2020.09.108	Exclusion reason: Irrelevant;
1267	Isrctn	2016	Effectiveness of a novel mobile phone health education intervention (Peek: portable Eye Examination Kit) on spectacle wear among children in India	https://trialsearch.who.int/Trial2.aspx?TrialID=ISRCTN78134921		Exclusion reason: Irrelevant;
1268	W. Xin; D. Xu; Z. Dou; A. Jacques; J. Umbella; A. M. Hill	2024	Effectiveness of Community-Based Rehabilitation (CBR) Centers for Improving Physical Fitness for Community- Dwelling Older Adults: A Systematic Review and Meta-Analysis	Annals of Rehabilitation Medicine	10.5535/arm.23148	Exclusion reason: Irrelevant;
1269	K. Murali; V. Krishna; V. Krishna; B. Kumari	2021	Effectiveness of Kanna photoscreener in detecting amblyopia risk factors			Exclusion reason: Irrelevant;
1270	M. M. W. Peterseim; R. S. Rhodes; R. N. Patel; M. E. Wilson; L. E. Edmondson; S. A. Logan; E. W. Cheeseman; E. Shortridge; R. H. Trivedi	2018	Effectiveness of the GoCheck Kids Vision Screener in Detecting Amblyopia Risk Factors	American Journal of Ophthalmology	10.1016/j.ajo.2017.12.020	Exclusion reason: Irrelevant;
1271	M. Walker; A. Duvall; M. Daniels; M. Doan; L. E. Edmondson; E. W. Cheeseman; M. E. Wilson; R. H. Trivedi; M. M. W. Peterseim	2020	Effectiveness of the iPhone GoCheck Kids smartphone vision screener in detecting amblyopia risk factors	Journal of AAPOS	10.1016/j.jaapos.2019.10.007	Exclusion reason: Irrelevant;
1272	C. Arici; A. Turk; O. M. Ceylan; M. Kola; V. Hurmeric	2014	Effects of 1% cyclopentolate hydrochloride on anterior segment parameters obtained with Pentacam in young adults	Arquivos Brasileiros de Oftalmologia	10.5935/0004-2749.20140059	Exclusion reason: Irrelevant;
1273	A. A. Sarchahi; A. Maimandi; A. Khodakaram Tafti; M. Amani	2007	Effects of acetylcysteine and dexamethasone on experimental corneal wounds in rabbits	Ophthalmic Research	10.1159/000111158	Exclusion reason: Irrelevant;
1274	J. A. S. Kinney	1980	The effects of astigmatism on sensitivity to sinusoidal and square wave gratings	Optometry and vision science	10.1097/00006324-198006000-00010	Exclusion reason: Irrelevant;
1275	R. H. Abd El-Maksoud	2017	The effects of astigmatism, angular misalignments and ghost reflections in a Michelson interferometer	Optik	10.1016/j.ijleo.2016.12.061	Exclusion reason: Irrelevant;
1276	J. Yang; X. Zhang; M. Zhong; Y. Bai; W. Liu; J. Hu; W. Wang	2023	Effects of brimonidine tartrate 0.2 and 0.15% ophthalmic solution on the static and dynamic pupil characteristics	Frontiers in Medicine	10.3389/fmed.2023.1160414	Exclusion reason: Irrelevant;
1277	Y. Long; Y. Shen; D. Guo; X. Wang; Y. Gu	2020	The Effects of Consumer-grade Virtual Reality Headsets on Adult Visual Function	Seminars in Ophthalmology	10.1080/08820538.2020.1776342	Exclusion reason: Irrelevant;
1278	A. K. Weigt; I. P. Herring; C. F. Marfurt; J. P. Pickett; R. B. Duncan Jr; D. L. Ward	2002	Effects of cyclophotocoagulation with a neodymium:yttrium-aluminum-garnet laser on corneal sensitivity, intraocular pressure, aqueous tear production, and corneal nerve morphology in eyes of dogs	American Journal of Veterinary Research	10.2460/ajvr.2002.63.906	Exclusion reason: Irrelevant;
1279	S. Li; Y. Hu; R. Guo; Y. Shao; J. Zhao; J. Zhang; J. Wang	2019	The effects of different shapes of capsulorrhexis on postoperative refractive outcomes and the effective position of the intraocular lens in cataract surgery	BMC Ophthalmology	10.1186/s12886-019-1068-3	Exclusion reason: Irrelevant;
1280	D. Choi; G. Kyung; K. Nam; S. Park	2019	Effects of Display Curvature, Presbyopia, and Task Duration on Visual Fatigue, Task Performance, and User Satisfaction	Human Factors	10.1177/0018720818801407	Exclusion reason: Irrelevant;
1281	P. Wei; G. Han; Y. Wang	2023	Effects of dopamine D2 receptor antagonists on retinal pigment epithelial/choroid complex metabolism in form-deprived myopic guinea pigs	Proteomics	10.1002/pmic.202200325	Exclusion reason: Irrelevant;
1282	Z. Zhang; G. Xu; J. Gao; L. Wang; Y. Zhu; Z. Li; W. Zhou	2020	Effects of e-learning environment use on visual function of elementary and middle school students: A two-year assessment—experience from China	International Journal of Environmental Research and Public Health	10.3390/ijerph17051560	Exclusion reason: Irrelevant;
1283	C. Chu; L. Deng; C. Kee	2012	Effects of hemiretinal form deprivation on central refractive development and posterior eye shape in chicks			Exclusion reason: Irrelevant;
1284	Y. D. Kim; K. J. Noh; S. J. Byun; S. Lee; T. Kim; L. Sunwoo; K. J. Lee; S. H. Kang; K. H. Park; S. J. Park	2020	Effects of Hypertension, Diabetes, and Smoking on Age and Sex Prediction from Retinal Fundus Images	Scientific Reports	10.1038/s41598-020-61519-9	Exclusion reason: Irrelevant;
1285	S. Cockrell; W. Friske; C. M. Voorhees; R. J. Calantone	2024	The effects of innovation on product recall likelihood	Journal of Business Research	10.1016/j.jbusres.2023.114452	Exclusion reason: Irrelevant;
1286	Nct	2021	Effects of Intravenous (IV) Citalopram Hydrochloride During Transcranial Magnetic Stimulation in Major Depressive Disorder (MDD)	https://clinicaltrials.gov/show/NCT04846829		Exclusion reason: Irrelevant;
1287	F. H. Grus; C. Kramann; N. Bozkurt; N. Wiegel; K. Bruns; N. Lackner; N. Pfeiffer	2005	Effects of multipurpose contact lens solutions on the protein composition of the tear film	Contact Lens and Anterior Eye	10.1016/j.clae.2005.06.004	Exclusion reason: Irrelevant;
1288	M. Tigges; P. M. Iuvone; A. Fernandes; M. F. Sugrue; P. J. Mallorga; A. M. Laties; R. A. Stone	1999	Effects of muscarinic cholinergic receptor antagonists on postnatal eye growth of rhesus monkeys	Optometry and vision science	10.1097/00006324-199906000-00020	Exclusion reason: Irrelevant;
1289	H. Yeh; F. Kuo	2019	Effects of online advocacy banners on customers after abandoning products in online shopping carts	Interdisciplinary Journal of Information, Knowledge, and Management	10.28945/4310	Exclusion reason: Irrelevant;
1290	W. J. Heng; F. T. S. Oen; C. M. Peng	1997	Effects of Optical Correction Media on Contrast Sensitivity	Annals of the Academy of Medicine Singapore		Exclusion reason: Irrelevant;
1291	L. Li; T. Lai; J. Zou; L. Guo; Z. Lin; J. Lin	2023	Effects of orthokeratology lenses on tear film and tarsal glands and control of unilateral myopia in children		10.3389/fcell.2023.1197262	Exclusion reason: Irrelevant;
1292	P. Yang; Q. Zhang; Y. Feng	2020	Effects of pride-tagged money and surprise-tagged money on online tipping	Internet Research	10.1108/INTR-11-2019-0479	Exclusion reason: Irrelevant;
1293	E. Zhang; S. Gupta; E. Olson; P. R. Sinha; N. P. Hesemann; F. W. Fraunfelder; R. R. Mohan	2022	Effects of Regular/Dilute Proparacaine Anesthetic Eye Drops in Combination with Ophthalmic Antibiotics on Corneal Wound Healing	Journal of Ocular Pharmacology and Therapeutics	10.1089/jop.2021.0116	Exclusion reason: Irrelevant;
1294	D. Corral; M. Jones	2014	The effects of relational structure on analogical learning	Cognition	10.1016/j.cognition.2014.04.007	Exclusion reason: Irrelevant;
1295	R. H. H. Kröger; B. Hirt; H. J. Wagner	1999	Effects of retinal dopamine depletion on the growth of the fish eye	Journal of Comparative Physiology A: Sensory, Neural, and Behavioral Physiology	10.1007/s003590050339	Exclusion reason: Irrelevant;
1296	X. Xie; S. Yu; D. Chen	2024	Effects of Screen Color Mode and Color Temperature on Visual Fatigue under Different Ambient Illuminations	International Journal of Human-Computer Interaction	10.1080/10447318.2024.2305982	Exclusion reason: Irrelevant;
1297	C. C. Lee; H. S. Chiang; M. H. Hsiao	2021	Effects of screen size and visual presentation on visual fatigue based on regional brain wave activity	Journal of Supercomputing	10.1007/s11227-020-03458-w	Exclusion reason: Irrelevant;
1298	J. Li; S. Shang; M. Zhang; P. Yue; W. Ren; P. Zhang; Z. Wang; D. Wu	2023	Effects of short-term −30° HDT on contrast sensitivity	Perception	10.1177/03010066231175829	Exclusion reason: Irrelevant;
1299	M. Christopher; K. Nakahara; C. Bowd	2020	Effects of study population, labeling and training on glaucoma detection using deep learning algorithms			Exclusion reason: Irrelevant;
1300	R. Hayashi; S. Hayashi; S. Machida	2022	The effects of topical cycloplegics in acute acquired comitant esotropia induced by excessive digital device usage	BMC Ophthalmology	10.1186/s12886-022-02590-w	Exclusion reason: Irrelevant;
1301	A. Kolli; C. B. Toris; D. M. Reed; J. Gilbert; A. J. Sit; V. Gulati; A. Kazemi; S. Fan; D. C. Musch; S. E. Moroi	2021	The Effects of Topical Timolol and Latanoprost on Calculated Ocular Perfusion Pressure in Nonglaucomatous Volunteers	Journal of Ocular Pharmacology and Therapeutics	10.1089/jop.2021.0068	Exclusion reason: Irrelevant;
1302	T. Kang; H. Wang; Z. He; Z. Liu; Y. Ren; P. Zhao	2023	The effects of urban land use on energy-related CO2 emissions in China	Science of The Total Environment	https://doi.org/10.1016/j.scitotenv.2023.161873	Exclusion reason: Irrelevant;
1303	Z. Zeng; A. Xue; H. Wang; X. Zha; Z. Ji	2023	Effects of various hyperopia intervention levels on male college students’ gait kinematics	Frontiers in Physiology	10.3389/fphys.2023.1161711	Exclusion reason: Irrelevant;
1304	Z. Zhao	2023	Effects of Visual Impairment on Sensory Integration and New Opportunities for Inclusive Е-Learning Managing	International Journal of Disability, Development and Education	10.1080/1034912X.2021.1983777	Exclusion reason: Irrelevant;
1305	G. Zieliński; A. Matysik-Woźniak; M. Baszczowski; M. Rapa; M. Ginszt; M. Zawadka; J. Szkutnik; R. Rejdak; P. Gawda	2022	Effects of visual input on changes in the bioelectrical activity of the cervical and masticatory muscles in myopic subjects	Scientific Reports	10.1038/s41598-022-13607-1	Exclusion reason: Irrelevant;
1306	C. Zetterberg; M. Forsman; H. O. Richter	2013	Effects of visually demanding near work on trapezius muscle activity	Journal of Electromyography and Kinesiology	10.1016/j.jelekin.2013.06.003	Exclusion reason: Irrelevant;
1307	J. Gong; B. Stanton; S. Lunn; L. Deveaux; X. Li; S. Marshall; N. V. Brathwaite; L. Cottrell; C. Harris; X. Chen	2009	Effects through 24 months of an HIV/AIDS prevention intervention program based on protection motivation theory among preadolescents in the Bahamas	Pediatrics	10.1542/peds.2008-2363	Exclusion reason: Irrelevant;
1308	Y. W. Lee; Y. J. Kim; J. M. Kim; J. H. Bae; C. Y. Choi	2014	Efficacy and safety of transdermal fentanyl in the control of postoperative pain after photorefractive keratectomy	Journal of Ocular Pharmacology and Therapeutics	10.1089/jop.2013.0125	Exclusion reason: Irrelevant;
1309	H. K. Yang; Y. J. Kim; J. Y. Sung; D. H. Kim; K. G. Kim	2020	Efficacy for differentiating nonglaucomatous versus glaucomatous optic neuropathy using deep learning systems			Exclusion reason: Irrelevant;
1310	D. H. Kim; H. K. Yang; C. Baek; J. Seo; J. M. Hwang	2024	Efficacy of 3D-printed eye model to enhance retinoscopy skills	Scientific Reports	10.1038/s41598-024-53321-8	Exclusion reason: Irrelevant;
1311	Z. Li; Y. He; S. Keel; W. Meng; R. T. Chang; M. He	2018	Efficacy of a Deep Learning System for Detecting Glaucomatous Optic Neuropathy Based on Color Fundus Photographs	Ophthalmology	10.1016/j.ophtha.2018.01.023	Exclusion reason: Irrelevant;
1312	R. Wang; J. He; Q. Chen; L. Ye; D. Sun; L. Yin	2023	Efficacy of a deep learning system for screening myopic maculopathy based on color fundus photographs		10.1007/s40123-022-00621-9	Exclusion reason: Irrelevant;
1313	Y. J. Kim; H. K. Yang; Y. J. Lee; J. Y. Hyon; K. G. Kim; S. B. Han	2020	Efficacy of a new automated method for quantification of corneal neovascularisation	British Journal of Ophthalmology	10.1136/bjophthalmol-2019-314711	Exclusion reason: Irrelevant;
1314	H. K. Yang; Y. J. Lee; J. Y. Hyon; K. G. Kim; S. B. Han	2020	Efficacy of bevacizumab injection after pterygium excision and limbal conjunctival autograft with limbal fixation suture	Graefe's Archive for Clinical and Experimental Ophthalmology	10.1007/s00417-020-04704-w	Exclusion reason: Irrelevant;
1315	E. Soltanimehr; E. Bahrampour; Z. Yousefvand	2019	Efficacy of diode and CO2 lasers along with calcium and fluoride-containing compounds for the remineralization of primary teeth	BMC oral health	10.1186/s12903-019-0813-6	Exclusion reason: Irrelevant;
1316	S. Song; G. He; D. Huang; X. Li; Z. Wu; Y. Sun	2024	Efficacy of pars plana vitrectomy combined with internal limiting membrane peeling and gas tamponade for treating myopic foveoschisis: a meta-analysis	BMC Ophthalmology	10.1186/s12886-024-03534-2	Exclusion reason: Irrelevant;
1317	F. Ghayour; M. H. Farahany; S. Shahi	2022	The Efficiency of Inventory Management and Financial Distress: The Interactive Role of Management Behavioral Strains	Iranian journal of Management Studies	10.22059/IJMS.2021.319848.674456	Exclusion reason: Irrelevant;
1318	M. Järvenpää; M. U. Gutmann; A. Pleska; A. Vehtari; P. Marttinen	2019	Efficient acquisition rules for model-based approximate Bayesian computation	Bayesian Analysis	10.1214/18-BA1121	Exclusion reason: Irrelevant;
1319	P. L. Szczepański; T. P. Michalak; T. Rahwan	2016	Efficient algorithms for game-theoretic betweenness centrality	Artificial Intelligence	10.1016/j.artint.2015.11.001	Exclusion reason: Irrelevant;
1320	A. P. Hurford; J. J. Harou; L. Bonzanigo; P. A. Ray; P. Karki; L. Bharati; P. Chinnasamy	2020	Efficient and robust hydropower system design under uncertainty - A demonstration in Nepal	Renewable and Sustainable Energy Reviews	10.1016/j.rser.2020.109910	Exclusion reason: Irrelevant;
1321	A. A. Marouf; M. M. Mottalib; R. Alhajj; J. Rokne	2022	An efficient approach to predict eye diseases from symptoms using machine learning and ranker-based feature selection methods			Exclusion reason: Irrelevant;
1322	A. A. Marouf; M. M. Mottalib; R. Alhajj; J. Rokne; O. Jafarullah	2023	An Efficient Approach to Predict Eye Diseases from Symptoms Using Machine Learning and Ranker-Based Feature Selection Methods	Bioengineering	10.3390/bioengineering10010025	Exclusion reason: Irrelevant;
1323	S. Soleimani; F. Rooms; W. Philips	2013	Efficient blur estimation using multi-scale quadrature filters	Signal Processing	10.1016/j.sigpro.2012.12.015	Exclusion reason: Irrelevant;
1324	D. M. D. Raj; R. Mohanasundaram	2020	An Efficient Filter-Based Feature Selection Model to Identify Significant Features from High-Dimensional Microarray Data	Arabian Journal for Science and Engineering	10.1007/s13369-020-04380-2	Exclusion reason: Irrelevant;
1325	K. Gulzar; M. Ayoob Memon; S. M. Mohsin; S. Aslam; S. M. A. Akber; M. A. Nadeem	2023	An Efficient Healthcare Data Mining Approach Using Apriori Algorithm: A Case Study of Eye Disorders in Young Adults	Information (Switzerland)	10.3390/info14040203	Exclusion reason: Irrelevant;
1326	Z. Tang; H. Li; P. Lin; X. Gong; G. Jin; L. He; H. Jiang	2023	Efficient hybrid density functional calculation by deep learning	arXiv preprint arXiv …		Exclusion reason: Irrelevant;
1327	T. N. Tan; K. D. Baker	2000	Efficient image gradient based vehicle localization	IEEE Transactions on Image Processing	10.1109/83.855430	Exclusion reason: Irrelevant;
1328	C.-J. Lin	2008	An efficient immune-based symbiotic particle swarm optimization learning algorithm for TSK-type neuro-fuzzy networks design	Fuzzy Sets and Systems	https://doi.org/10.1016/j.fss.2008.01.020	Exclusion reason: Irrelevant;
1329	Y. Guo; J. Li; L. Xiao; H. Allaoui; A. Choudhary; L. Zhang	2024	Efficient inventory routing for Bike-Sharing Systems: A combinatorial reinforcement learning framework	Transportation Research Part E: Logistics and Transportation Review	https://doi.org/10.1016/j.tre.2024.103415	Exclusion reason: Irrelevant;
1330	M. Luo; B. Bhandari; H. Li; S. Aberdeen; S. S. Lee	2023	Efficient lens design enabled by a multilayer perceptron-based machine learning scheme			Exclusion reason: Irrelevant;
1331	Y. Peng; L. Lin; L. Ying; L. Zepeda-Núñez	2023	Efficient long-range convolutions for point clouds	Journal of Computational Physics	https://doi.org/10.1016/j.jcp.2022.111692	Exclusion reason: Irrelevant;
1332	E. Anitha; J. Aravindhar D	2024	Efficient retinal detachment classification using hybrid machine learning with levy flight-based optimization	Expert Systems with Applications	https://doi.org/10.1016/j.eswa.2023.122311	Exclusion reason: Irrelevant;
1333	A. Almufarreh; M. Arshad; S. H. Mohammed	2021	An efficient utilization of blackboard ally in higher education institution	Intelligent Automation and Soft Computing	10.32604/iasc.2021.017803	Exclusion reason: Irrelevant;
1334	K. Sun; M. He; Z. He; H. Liu; X. Pi	2022	EfficientNet embedded with spatial attention for recognition of multi-label fundus disease from color fundus photographs	Biomedical Signal Processing and Control	https://doi.org/10.1016/j.bspc.2022.103768	Exclusion reason: Irrelevant;
1335	J. I. Siegel; A. N. Licth; S. H. Schwartz	2013	Egalitarianism, cultural distance, and foreign direct investment: A new approach	Organization Science	10.1287/orsc.1120.0776	Exclusion reason: Irrelevant;
1336	B. W. Hesse; B. Shneiderman	2007	eHealth Research from the User’s Perspective	American Journal of Preventive Medicine	https://doi.org/10.1016/j.amepre.2007.01.019	Exclusion reason: Irrelevant;
1337	E. Martinez-Enriquez; A. De Castro; S. Marcos	2020	Eigenlenses: A new model for full crystalline lens shape representation and its applications	Biomedical Optics Express	10.1364/BOE.397695	Exclusion reason: Irrelevant;
1338	C. Ellenberger; D. E. Shuttlesworth	1978	Electrical Correlates of Normal Binocular Vision	Archives of Neurology	10.1001/archneur.1978.00500360058012	Exclusion reason: Irrelevant;
1339	C. Chen; X. Li; Y. Hu; Y. Chen; H. Wang; X. Li; X. Li	2024	Electrical stimulation promoting the angiogenesis in diabetic rat perforator flap through attenuating oxidative stress-mediated inflammation and apoptosis	PeerJ	10.7717/peerj.16856	Exclusion reason: Irrelevant;
1340	Y. Liu; W. Wang; N. Ghadimi	2017	Electricity load forecasting by an improved forecast engine for building level consumers	Energy	10.1016/j.energy.2017.07.150	Exclusion reason: Irrelevant;
1341	G. M. Lin; H. C. Zeng	2021	Electrocardiographic Machine Learning to Predict Mitral Valve Prolapse in Young Adults	IEEE Access	10.1109/ACCESS.2021.3098039	Exclusion reason: Irrelevant;
1342	G. M. Lin; K. Liu	2020	An Electrocardiographic System with Anthropometrics via Machine Learning to Screen Left Ventricular Hypertrophy among Young Adults	IEEE Journal of Translational Engineering in Health and Medicine	10.1109/JTEHM.2020.2990073	Exclusion reason: Irrelevant;
1343	D. Zhu; H. Shi; C. Wu; X. Zhang	2022	An electron counting algorithm improves imaging of proteins with low-acceleration-voltage cryo-electron microscope	Communications Biology	10.1038/s42003-022-03284-1	Exclusion reason: Irrelevant;
1344	A. Fabrizio; A. Grisafi; B. Meyer; M. Ceriotti; C. Corminboeuf	2019	Electron density learning of non-covalent systems	Chemical Science	10.1039/c9sc02696g	Exclusion reason: Irrelevant;
1345	A. Fabrizio; A. Grisafi; B. Meyer; M. Ceriotti; C. Corminboeuf	2019	Electron density learning of non-covalent systems††Electronic supplementary information (ESI) available. See DOI: 10.1039/c9sc02696g	Chemical Science	https://doi.org/10.1039/c9sc02696g	Exclusion reason: Irrelevant;
1346	P. W. Hawkes	1978	ELECTRON IMAGE PROCESSING: A SURVEY	Comput Graphics Image Process	10.1016/s0146-664x(78)80024-0	Exclusion reason: Irrelevant;
1347	T. P. Yap; C. D. Luu; C. M. Suttle; A. Chia; M. Y. Boon	2019	Electrophysiological and psychophysical studies of meridional anisotropies in children with and without astigmatism	Investigative Ophthalmology and Visual Science	10.1167/iovs.18-25924	Exclusion reason: Irrelevant;
1348	M. Muñoz-Oreja; A. Sandoval; O. Bruland; D. Perez-Rodriguez; U. Fernandez-Pelayo; A. Lopez De Arbina; M. Villar-Fernandez; H. Hernández-Eguiazu; I. Hernández; Y. Park; L. Goicoechea; N. Pascual-Frías; C. Garcia-Ruiz; J. Fernandez-Checa; I. Martí-Carrera; F. J. Gil-Bea; M. T. Hasan; M. E. Gegg; C. Bredrup; P. M. Knappskog; G. Gereñu-Lopetegui; K. N. Varhaug; L. A. Bindoff; A. Spinazzola; W. H. Yoo…	2024	Elevated cholesterol in ATAD3 mutants is a compensatory mechanism that leads to membrane cholesterol aggregation	Brain	10.1093/brain/awae018	Exclusion reason: Irrelevant;
1349	S. Budzinskiy	2020	Elliptic averaging of optical transfer functions for estimating astigmatism and defocus	Optics Communications	10.1016/j.optcom.2019.125213	Exclusion reason: Irrelevant;
1350	S. Liu; W. Guo; Y. Hua; W. Kou	2023	ELoran Propagation Delay Prediction Model Based on a BP Neural Network for a Complex Meteorological Environment	Sensors	10.3390/s23115176	Exclusion reason: Irrelevant;
1351	J. N. Boyn; D. A. Mazziotti	2022	Elucidating the molecular orbital dependence of the total electronic energy in multireference problems	Journal of Chemical Physics	10.1063/5.0090342	Exclusion reason: Irrelevant;
1352	T. H. Krzizok; H. Kaufmann; H. Traupe	1997	Elucidation of restrictive motility in high myopia by magnetic resonance imaging	Archives of Ophthalmology	10.1001/archopht.1997.01100160189008	Exclusion reason: Irrelevant;
1353	D. Chi; W. Zhi; H. Luo; F. Li; L. Sun	2022	Embedded AI system for interactive vision screen based on human action recognition	Rev Sci Instrum	10.1063/5.0076398	Exclusion reason: Irrelevant;
1354	D. Cuesta-Frau; J. P. Murillo-Escobar; D. A. Orrego; E. Delgado-Trejos	2019	Embedded dimension and time series length. Practical influence on permutation entropy and its applications	Entropy	10.3390/e21040385	Exclusion reason: Irrelevant;
1355	T. Schachinger; S. Löffler; A. Steiger-Thirsfeld; M. Stöger-Pollach; S. Schneider; D. Pohl; B. Rellinghaus; P. Schattschneider	2017	EMCD with an electron vortex filter: Limitations and possibilities	Ultramicroscopy	10.1016/j.ultramic.2017.03.019	Exclusion reason: Irrelevant;
1356	J. Jia; Z. Wei; X. Cao	2023	EMDL-ac4C: identifying N4-acetylcytidine based on ensemble two-branch residual connection DenseNet and attention	Frontiers in Genetics	10.3389/fgene.2023.1232038	Exclusion reason: Irrelevant;
1357	I. L. D. Makanda; P. Jiang; M. Yang; H. Shi	2023	Emergence of collective intelligence in industrial cyber-physical-social systems for collaborative task allocation and defect detection	Computers in Industry	https://doi.org/10.1016/j.compind.2023.104006	Exclusion reason: Irrelevant;
1358	W. A. Saidi	2022	Emergence of local scaling relations in adsorption energies on high-entropy alloys	npj Computational Materials	10.1038/s41524-022-00766-y	Exclusion reason: Irrelevant;
1359	R. Tseng; Y. C. Tham; T. H. Rim	2021	Emergence of non‐artificial intelligence digital health innovations in ophthalmology: A systematic review	Clinical &Experimental …	10.1111/ceo.13971	Exclusion reason: Irrelevant;
1360	S. Leitner	2024	Emergent task allocation and incentives: an agent-based model	Central European Journal of Operations Research	10.1007/s10100-024-00921-4	Exclusion reason: Irrelevant;
1361	A. Stranieri; S. Venkatraman; J. Minicz; A. Zarnegar; S. Firmin; V. Balasubramanian; H. F. Jelinek	2022	Emerging point of care devices and artificial intelligence: Prospects and challenges for public health	Smart Health	https://doi.org/10.1016/j.smhl.2022.100279	Exclusion reason: Irrelevant;
1362	J. Zhao; Y. Lu; Y. Qian; Y. Luo; W. Yang	2022	Emerging trends and research foci in artificial intelligence for retinal diseases: Bibliometric and visualization study			Exclusion reason: Irrelevant;
1363	R. M. Barnes	1974	Emission Spectrometry	Analytical Chemistry	10.1021/ac60341a017	Exclusion reason: Irrelevant;
1364	V. P. Il'In; V. A. Kateshov; Y. V. Kulikov; M. A. Monastyrsky	1990	Emission-imaging electron-optical system design	Advances in Electronics and Electron Physics	10.1016/S0065-2539(08)60390-X	Exclusion reason: Irrelevant;
1365	J. S. Velázquez-Blázquez; J. M. Bolarín; F. Cavas-Martínez; J. L. Alió	2020	Emklas: A new automatic scoring system for early and mild keratoconus detection	Translational Vision Science and Technology	10.1167/tvst.9.2.30	Exclusion reason: Irrelevant;
1366	B. Singh; H. K. Verma	2022	EMM: Extended matching market based scheduling for big data platform hadoop	Multimedia Tools and Applications	10.1007/s11042-021-11283-3	Exclusion reason: Irrelevant;
1367	M. G. Ogungbuyi; J. P. Guerschman; A. M. Fischer; R. A. Crabbe; C. Mohammed; P. Scarth; P. Tickle; J. Whitehead; M. T. Harrison	2023	Enabling Regenerative Agriculture Using Remote Sensing and Machine Learning	Land	10.3390/land12061142	Exclusion reason: Irrelevant;
1368	B. Bigliardi; E. Bottani; G. Casella	2020	Enabling technologies, application areas and impact of industry 4.0: a bibliographic analysis	Procedia Manufacturing	https://doi.org/10.1016/j.promfg.2020.02.086	Exclusion reason: Irrelevant;
1369	S. Oberdörfer; D. Heidrich; S. Birnstiel; M. E. Latoschik	2021	Enchanted by Your Surrounding? Measuring the Effects of Immersion and Design of Virtual Environments on Decision-Making	Frontiers in Virtual Reality	10.3389/frvir.2021.679277	Exclusion reason: Irrelevant;
1370	D. Qiu; Y. Cheng; X. Wang	2022	End-to-end residual attention mechanism for cataractous retinal image dehazing	Computer Methods and Programs in Biomedicine	10.1016/j.cmpb.2022.106779	Exclusion reason: Irrelevant;
1371	L. Yao; Y. Zhou; K. Liu; X. Yin; X. Deng; Z. Ding; P. Li	2022	Endoscopic OCT Angiography Using Clinical Proximal-End Scanning Catheters	Photonics	10.3390/photonics9050329	Exclusion reason: Irrelevant;
1372	W. Kang; H. Wang; Y. Pan; M. W. Jenkins; G. A. Isenberg; A. Chak; M. Atkinson; D. Agrawal; Z. Hu; A. M. Rollins	2010	Endoscopically guided spectral-domain OCT with double-balloon catheters	Optics Express	10.1364/OE.18.017364	Exclusion reason: Irrelevant;
1373	J. Mulrow; J. F. Bozeman; S. Pai; E. Grubert; S. Derrible	2023	Energy-Material Cycles: A materials-based perspective of vehicle energy systems	Resources, Conservation and Recycling	10.1016/j.resconrec.2023.107039	Exclusion reason: Irrelevant;
1374	A. W. Francis; J. Wanek; J. I. Lim; M. Shahidi	2015	Enface thickness mapping and reflectance imaging of retinal layers in diabetic retinopathy	PLoS One	10.1371/journal.pone.0145628	Exclusion reason: Irrelevant;
1375	L. K. Singh; Pooja; H. Garg; M. Khanna	2021	An enhanced deep image model for glaucoma diagnosis using feature-based detection in retinal fundus	Medical &Biological …	10.1007/s11517-020-02307-5	Exclusion reason: Irrelevant;
1376	E. Hassan; S. Elmougy; M. R. Ibraheem; M. S. Hossain	2023	Enhanced deep learning model for classification of retinal optical coherence tomography images			Exclusion reason: Irrelevant;
1377	D. Goldenberg; E. Moisseiev; M. Goldstein; A. Loewenstein; A. Barak	2012	Enhanced depth imaging optical coherence tomography: Choroidal thickness and correlations with age, refractive error, and axial length	Ophthalmic Surgery Lasers and Imaging	10.3928/15428877-20120426-02	Exclusion reason: Irrelevant;
1378	M. A. Shousha	2020	Enhanced field of view via common region and peripheral related regions	US Patent 10,674,127		Exclusion reason: Irrelevant;
1379	L. Yu; S. Liu; Y. Yang; S. Geng; J. Tian; K. Yan; Z. Qin; H. Zhang; J. Yin	2024	Enhanced forward scattering of a cell in line optical tweezers with an astigmatic beam	Optics Express	10.1364/OE.515250	Exclusion reason: Irrelevant;
1380	A. Alzaqebah; O. Al-Kadi; I. Aljarah	2023	An enhanced Harris hawk optimizer based on extreme learning machine for feature selection	Progress in Artificial Intelligence	10.1007/s13748-023-00298-6	Exclusion reason: Irrelevant;
1381	R. O. Ogundokun; J. B. Awotunde; P. Sadiku; E. A. Adeniyi; M. Abiodun; O. I. Dauda	2021	An Enhanced Intrusion Detection System using Particle Swarm Optimization Feature Extraction Technique	Procedia Computer Science	https://doi.org/10.1016/j.procs.2021.10.052	Exclusion reason: Irrelevant;
1382	R. Cheloni; S. D. Dewsbery; J. Denniss	2021	Enhanced objective detection of retinal nerve fiber bundle defects in glaucoma with a novel method for en face OCT slab image construction and analysis	Translational Vision Science and Technology	10.1167/tvst.10.12.1	Exclusion reason: Irrelevant;
1383	Y. Wang; J. Wong; J. L. Duncan; A. Roorda; W. S. Tuten	2023	Enhanced S-Cone Syndrome: Elevated Cone Counts Confer Supernormal Visual Acuity in the S-Cone Pathway	Investigative Ophthalmology and Visual Science	10.1167/iovs.64.10.17	Exclusion reason: Irrelevant;
1384	B. T. Lopes; I. C. Ramos; M. Q. Salomão; F. P. Guerra; S. C. Schallhorn; J. M. Schallhorn; R. Vinciguerra; P. Vinciguerra; F. W. Price; M. O. Price; D. Z. Reinstein; T. J. Archer; M. W. Belin; A. P. Machado; R. Ambrósio	2018	Enhanced Tomographic Assessment to Detect Corneal Ectasia Based on Artificial Intelligence	American Journal of Ophthalmology	https://doi.org/10.1016/j.ajo.2018.08.005	Exclusion reason: Irrelevant;
1385	J. Joo; S. Y. Kim; D. Kim; J. E. Lee; S. M. Lee; S. Y. Suh; S. J. Kim; S. C. Kim	2024	Enhancing automated strabismus classification with limited data: Data augmentation using StyleGAN2-ADA	PLoS One	10.1371/journal.pone.0303355	Exclusion reason: Irrelevant;
1386	A. Abdurrahman; A. Gustomo; E. A. Prasetio	2024	Enhancing banking performance through dynamic digital transformation capabilities and governance, risk management, and compliance: Insights from the Indonesian context	Electronic Journal of Information Systems in Developing Countries	10.1002/isd2.12299	Exclusion reason: Irrelevant;
1387	R. Navaneethan; H. Devarajan	2024	Enhancing diabetic retinopathy detection through preprocessing and feature extraction with MGA-CSG algorithm	Expert Systems with Applications	https://doi.org/10.1016/j.eswa.2024.123418	Exclusion reason: Irrelevant;
1388	N. Mohr; S. Kassumeh; N. Luft; M. Dirisamer; S. G. Priglinger; W. J. Mayer	2024	Enhancing ectasia screening using advanced AS-OCT: a case series of challenging refractive candidates	Frontiers in Ophthalmology	10.3389/fopht.2024.1405443	Exclusion reason: Irrelevant;
1389	Z. A. Torabi; A. A. Shalbafian; Z. Allam; Z. Ghaderi; B. Murgante; A. R. Khavarian-Garmsir	2022	Enhancing Memorable Experiences, Tourist Satisfaction, and Revisit Intention through Smart Tourism Technologies	Sustainability (Switzerland)	10.3390/su14052721	Exclusion reason: Irrelevant;
1390	S. Utekar		Enhancing Ocular Health: Investigating A CNN Model for Cataract Diagnosis Using Eye Fundus Images			Exclusion reason: Irrelevant;
1391	S. Messica; D. Presil; Y. Hoch; T. Lev; A. Hadad; O. Katz; D. R. Owens	2024	Enhancing stroke risk and prognostic timeframe assessment with deep learning and a broad range of retinal biomarkers	Artificial Intelligence in Medicine	10.1016/j.artmed.2024.102927	Exclusion reason: Irrelevant;
1392	J. F. Assaf; H. Yazbeck; D. Z. Reinstein; T. J. Archer; J. Arbelaez; Y. Bteich; M. C. Arbelaez; A. A. Mrad; S. T. Awwad	2024	Enhancing the Automated Detection of Implantable Collamer Lens Vault Using Generative Adversarial Networks and Synthetic Data on Optical Coherence Tomography	Journal of Refractive Surgery	10.3928/1081597X-20240214-01	Exclusion reason: Irrelevant;
1393	G. S. M. Kedy; M. C. Penda; L. Nneme Nneme; O. T. S. Mayi; L. G. Lehman	2024	Enhancing the effectiveness of joint production and maintenance scheduling based on a multi-agent system and a Pigouvian approach of externalities	Production Engineering	10.1007/s11740-024-01272-4	Exclusion reason: Irrelevant;
1394	J. Zhu; F. F. Li; G. X. Li; S. Y. Jiang; D. Cheng; F. J. Bao; S. Q. Wu; Q. Dai; Y. F. Ye	2024	Enhancing Vault Prediction and ICL Sizing Through Advanced Machine Learning Models	Journal of Refractive Surgery	10.3928/1081597X-20240131-01	Exclusion reason: Irrelevant;
1395	Z. Zhang; P. Flores; A. Friskop; Z. Liu; C. Igathinathane; X. Han; H. J. Kim; N. Jahan; J. Mathew; S. Shreya	2022	Enhancing Wheat Disease Diagnosis in a Greenhouse Using Image Deep Features and Parallel Feature Fusion	Frontiers in Plant Science	10.3389/fpls.2022.834447	Exclusion reason: Irrelevant;
1396	J. Yoo; T. Kim; S. Lee; S. H. Kim	2023	Enriched cnn-transformer feature aggregation networks for super-resolution	… of computer vision		Exclusion reason: Irrelevant;
1397	R. R. Sims; J. Brinkmann	2003	Enron Ethics (or: Culture Matters More than Codes)	Journal of Business Ethics	10.1023/A:1024194519384	Exclusion reason: Irrelevant;
1398	N. G. Vasilchenko; E. V. Prazdnova; E. Lewitin	2022	Epigenetic Mechanisms of Gene Expression Regulation in Bacteria of the Genus Bacillus	Russian Journal of Genetics	10.1134/S1022795422010124	Exclusion reason: Irrelevant;
1399	S. He; S. Ouyang	2016	Epigenetics-the new era of biomedical and ophthalmological research	Chinese Journal of Experimental Ophthalmology	10.3760/cma.j.issn.2095-0160.2016.10.001	Exclusion reason: Irrelevant;
1400	Y. C. Lo; K. H. Lin; H. Bair; W. H. H. Sheu; C. S. Chang	2020	Epiretinal membrane detection at the ophthalmologist level using deep learning of optical coherence tomography			Exclusion reason: Irrelevant;
1401	N. H. Ong; T. L. Purcell; A. C. Roch-Levecq; D. Wang; M. A. Isidro; K. M. Bottos; C. W. Heichel; D. J. Schanzlin	2013	Epithelial healing and visual outcomes of patients using omega-3 oral nutritional supplements before and after photorefractive keratectomy: a pilot study	Cornea	10.1097/ICO.0b013e31826905b3	Exclusion reason: Irrelevant;
1402	D. S. J. Ting; S. Srinivasan; J. P. Danjoux	2018	Epithelial ingrowth following laser in situ keratomileusis (LASIK): prevalence, risk factors, management and visual outcomes	BMJ open ophthalmology		Exclusion reason: Irrelevant;
1403	R. H. Silverman; R. Urs; A. Roychoudhury; T. J. Archer; M. Gobbe; D. Z. Reinstein	2014	Epithelial remodeling as basis for machine-based identification of keratoconus	Invest Ophthalmol Vis Sci	10.1167/iovs.13-12578	Exclusion reason: Irrelevant;
1404	P. Khamar; R. Chandapura; R. Shetty; Z. Dadachanji; G. Kundu; Y. Patel; R. M. M. A. Nuijts; A. S. Roy	2020	Epithelium zernike indices and artificial intelligence can differentiate epithelial remodeling between flap and flapless refractive procedures	Journal of Refractive Surgery	10.3928/1081597X-20200103-01	Exclusion reason: Irrelevant;
1405	W. K. Lim; Z. D. Soh; H. K. Y. Choi; J. T. S. Theng	2017	Epithelium-on photorefractive intrastromal cross-linking (PiXL) for reduction of low myopia	Clinical Ophthalmology	10.2147/opth.S137712	Exclusion reason: Irrelevant;
1406	F. Gaya; A. Medina	2022	The equations of ametropia: Predicting myopia			Exclusion reason: Irrelevant;
1407	B. Li; P. Luo; D. Xiong	2019	Equilibrium strategies for alpha-maxmin expected utility maximization	SIAM Journal on Financial Mathematics	10.1137/18M1178542	Exclusion reason: Irrelevant;
1408	J. Nigam; M. J. Willatt; M. Ceriotti	2022	Equivariant representations for molecular Hamiltonians and N -center atomic-scale properties	Journal of Chemical Physics	10.1063/5.0072784	Exclusion reason: Irrelevant;
1409	B. Cardoen; H. B. Yedder; A. Sharma; K. C. Chou; I. R. Nabi; G. Hamarneh	2020	ERGO: Efficient Recurrent Graph Optimized Emitter Density Estimation in Single Molecule Localization Microscopy	IEEE Transactions on Medical Imaging	10.1109/TMI.2019.2962361	Exclusion reason: Irrelevant;
1410	C. Viehland; X. Chen; D. Tran-Viet; M. Jacksonatogi; P. Ortiz; G. Waterman; L. Vajzovic; C. A. Toth; J. A. Izatt	2019	Ergonomic handheld OCT angiography probe optimized for pediatric and supine imaging	Biomedical Optics Express	10.1364/BOE.10.002623	Exclusion reason: Irrelevant;
1411	A. Zani; A. M. Proverbio	1995	ERP signs of early selective attention effects to check size	Electroencephalography and Clinical Neurophysiology	https://doi.org/10.1016/0013-4694(95)00078-D	Exclusion reason: Irrelevant;
1412	R. M. Schmitt; C. R. Meyer; P. L. Carson; T. L. Chenevert; P. H. Bland	1984	Error Reduction in Through Transmission Tomography Using Large Receiving Arrays with Phase-Insensitive Signal Processing	IEEE Transactions on Sonics and Ultrasonics	10.1109/T-SU.1984.31505	Exclusion reason: Irrelevant;
1413	W. Tao; X. Wang; T. Yan; Z. Liu; S. Wan	2024	ESF-YOLO: an accurate and universal object detector based on neural networks	Frontiers in Neuroscience	10.3389/fnins.2024.1371418	Exclusion reason: Irrelevant;
1414	F. Su; M. Guan; Y. Liu; J. Liu	2024	ESG performance and corporate fraudulence: Evidence from China	International Review of Financial Analysis	10.1016/j.irfa.2024.103180	Exclusion reason: Irrelevant;
1415	H. T. Wu; K. C. Chung	2024	Establishing novel experimental operation teaching by a click-and-mortar environment	Library Hi Tech	10.1108/LHT-12-2021-0494	Exclusion reason: Irrelevant;
1416	Z. Chen; Y. Zhuang; Z. Xu; F. Hou; Q. Ye; Y. Jia; Y. He; Y. Zhou; S. Zhang; L. Feng; Z. Lyu; J. Li	2021	Establishment and verification of the multi-dimensional peripheral contrast sensitivity function measurement based on Bayesian probability estimation algorithm	Chinese Journal of Experimental Ophthalmology	10.3760/cma.j.cn115989-20210120-00058	Exclusion reason: Irrelevant;
1417	M. T. Wang; Y. R. Cai; V. Jang; H. J. Meng; L. B. Sun	2024	Establishment of a corneal ulcer prognostic model based on machine learning			Exclusion reason: Irrelevant;
1418	P. Wagner; A. Ho; J. Kim	2022	Estimating 3D spatiotemporal point of regard: a device evaluation	Journal of the Optical Society of America A: Optics and Image Science, and Vision	10.1364/JOSAA.457663	Exclusion reason: Irrelevant;
1419	M. H. Chowdhury; M. N. I. Shuzan; M. E. H. Chowdhury; Z. B. Mahbub; M. Monir Uddin; A. Khandakar; M. B. I. Reaz	2020	Estimating blood pressure from the photoplethysmogram signal and demographic features using machine learning techniques	Sensors (Switzerland)	10.3390/s20113127	Exclusion reason: Irrelevant;
1420	H.-H. Yu; S. R. Maetschke; B. J. Antony; H. Ishikawa; G. Wollstein; J. S. Schuman; R. Garnavi	2021	Estimating Global Visual Field Indices in Glaucoma by Combining Macula and Optic Disc OCT Scans Using 3-Dimensional Convolutional Neural Networks	Ophthalmology Glaucoma	https://doi.org/10.1016/j.ogla.2020.07.002	Exclusion reason: Irrelevant;
1421	J. Aspberg; A. Heijl; B. Bengtsson	2023	Estimating the Length of the Preclinical Detectable Phase for Open-Angle Glaucoma	JAMA ophthalmology	10.1001/jamaophthalmol.2022.5056	Exclusion reason: Irrelevant;
1422	H. He; J. Zhou; Y. Wu; Q. Yu; W. Zhang; X. Xie	2007	Estimating water quality pollution impacts based on economic loss models in urbanization process in Xi'an, China	Journal of Urban Planning and Development	10.1061/(ASCE)0733-9488(2007)133:3(151)	Exclusion reason: Irrelevant;
1423	M. Buchinsky; F. Li; Z. Liao	2022	Estimation and inference of semiparametric models using data from several sources	Journal of Econometrics	10.1016/j.jeconom.2020.10.011	Exclusion reason: Irrelevant;
1424	R. Sahu; A. Yadav; A. Nath	2021	Estimation of maximum recommended therapeutic dose of anti-retroviral drugs using diversified sampling and varied descriptors	Minerva Biotechnology and Biomolecular Research	10.23736/S2724-542X.20.02669-5	Exclusion reason: Irrelevant;
1425	Q. Li; Z. Ding; Y. Li; K. Liu; R. Zhu; J. Jiang; T. Liu	2024	Estimation of Medium Depolarization Index with Noise Immunity in Catheter-Based PS-OCT toward Vascular Plaques Detection	Chemical and Biomedical Imaging	10.1021/cbmi.3c00119	Exclusion reason: Irrelevant;
1426	D. Bronte-Ciriza; J. S. Birkenfeld; A. de la Hoz; A. Curatolo; J. A. Germann; L. Villegas; A. Varea; E. Martínez-Enríquez; S. Marcos	2021	Estimation of scleral mechanical properties from air-puff optical coherence tomography	Biomedical Optics Express	10.1364/BOE.437981	Exclusion reason: Irrelevant;
1427	S. Muma; K. S. Naidoo; R. Hansraj	2024	Estimation of the lost productivity to the GDP and the national cost of correcting visual impairment from refractive error in Kenya	PLoS One	10.1371/journal.pone.0300799	Exclusion reason: Irrelevant;
1428	M. A. Giannoni-Guzmán; T. Giray; J. L. Agosto-Rivera; B. K. Stevison; B. Freeman; P. Ricci; E. A. Brown; C. I. Abramson	2014	Ethanol-induced effects on sting extension response and punishment learning in the western honey bee (Apis mellifera)	PLoS One	10.1371/journal.pone.0100894	Exclusion reason: Irrelevant;
1429	N. L. Binti Adnan; C. Z. Muhammad Jamil; N. A. Mohd Nor	2012	Ethical antecedents of dysfunctional behaviour in performance measurement and control system	Asian Social Science	10.5539/ass.v9n1p29	Exclusion reason: Irrelevant;
1430	P. F. Curcă; C. I. Tătaru; M. Burcea; C. P. Tătaru; B. Grecu; C. E. Cotrutz	2022	ETHICAL CONSIDERATIONS IN LASER-ASSISTED REFRACTIVE SURGERY	Romanian Journal of Legal Medicine	10.4323/rjlm.2022.133	Exclusion reason: Irrelevant;
1431	A. C. Bisen; S. N. Sanap; S. Agrawal; A. Biswas; A. Mishra; S. K. Verma; V. Singh; R. S. Bhatta	2024	Etiopathology, Epidemiology, Diagnosis, and Treatment of Fungal Keratitis	ACS Infectious Diseases	10.1021/acsinfecdis.4c00203	Exclusion reason: Irrelevant;
1432	V. L. Birchfield; V. Roy; V. Sreedhar	2022	The EU’s potential to lead in “ethical and secure” artificial intelligence: last, best hope?	Journal of Transatlantic Studies	10.1057/s42738-023-00101-3	Exclusion reason: Irrelevant;
1433	N. Elgendy; A. Elragal; T. Päivärinta	2023	Evaluating collaborative rationality-based decisions: a literature review	Procedia Computer Science	https://doi.org/10.1016/j.procs.2023.01.335	Exclusion reason: Irrelevant;
1434	S. Motamedi; A. M. Person	2023	Evaluating emotional and social interactions in museum liminal spaces: A case study of the National Museum of the Islamic Revolution and Holy Defense of Tehran, Iran	Social Science Quarterly	10.1111/ssqu.13303	Exclusion reason: Irrelevant;
1435	E. Martinsson; H. Hansson; K. Mittenzwei; H. Storm	2024	Evaluating environmental effects of adopting automatic milking systems on Norwegian dairy farms	European Review of Agricultural Economics	10.1093/erae/jbad041	Exclusion reason: Irrelevant;
1436	J. L. Jones; K. P. Burdon	2023	Evaluating gap junction variants for a role in pediatric cataract: an overview of the genetic landscape and clinical classification of variants in the GJA3 and GJA8 genes	Expert Review of Ophthalmology	10.1080/17469899.2023.2160320	Exclusion reason: Irrelevant;
1437	R. Raman; M. Venugopalan; A. Kamal	2024	Evaluating human resources management literacy: A performance analysis of ChatGPT and bard	Heliyon	https://doi.org/10.1016/j.heliyon.2024.e27026	Exclusion reason: Irrelevant;
1438	J. Zhang; X. Luo; D. Li; Y. Peng; G. Gao; L. Lei; M. Gao; L. Lu; Y. Xu; T. Yu; S. Lin; Y. Ma; C. Yao; H. Zou	2024	Evaluating imaging repeatability of fully self-service fundus photography within a community-based eye disease screening setting	BioMedical Engineering Online	10.1186/s12938-024-01222-2	Exclusion reason: Irrelevant;
1439	A. Langenbucher; L. Taroni; C. P. Coutinho; A. Cayless; N. Szentmáry; P. Hoffmann; J. Wendelstein; G. Savini	2024	Evaluating keratometry and corneal astigmatism data from biometers and anterior segment tomographers and mapping to reconstructed corneal astigmatism	Clinical and Experimental Ophthalmology	10.1111/ceo.14387	Exclusion reason: Irrelevant;
1440	D. Z. Reinstein; H. F. S. Sutton; S. Srivannaboon; R. H. Silverman; T. J. Archer; D. J. Coleman	2006	Evaluating microkeratome efficacy by 3D corneal lamellar flap thickness accuracy and reproducibility using Artemis VHF digital ultrasound arc-scanning	Journal of Refractive Surgery	10.3928/1081-597x-20060501-03	Exclusion reason: Irrelevant;
1441	M. Bhandari; T. B. Shahi; A. Neupane	2023	Evaluating Retinal Disease Diagnosis with an Interpretable Lightweight CNN Model Resistant to Adversarial Attacks			Exclusion reason: Irrelevant;
1442	J. Guo; I. Harmati	2020	Evaluating semi-cooperative Nash/Stackelberg Q-learning for traffic routes plan in a single intersection	Control Engineering Practice	https://doi.org/10.1016/j.conengprac.2020.104525	Exclusion reason: Irrelevant;
1443	Q. Li; J. Tan; H. Xie; X. Zhang; Q. Dai; Z. Li; L. L. Yan	2024	Evaluating the accuracy of the Ophthalmologist Robot for multiple blindness-causing eye diseases: a multicentre, prospective study protocol	BMJ open		Exclusion reason: Irrelevant;
1444	J. Zatarain Salazar; J. H. Kwakkel; M. Witvliet	2024	Evaluating the choice of radial basis functions in multiobjective optimal control applications	Environmental Modelling and Software	10.1016/j.envsoft.2023.105889	Exclusion reason: Irrelevant;
1445	T. E. Wu; H. A. Chen; M. J. Jhou; Y. N. Chen	2020	Evaluating the effect of topical atropine use for myopia control on intraocular pressure by using machine learning			Exclusion reason: Irrelevant;
1446	B. D. Simon; D. G. Gelikman; B. Turkbey	2024	Evaluating the efficacy of artificial intelligence chatbots in urological health: insights for urologists on patient interactions with large language models	Translational Andrology and Urology	10.21037/tau-23-635	Exclusion reason: Irrelevant;
1447	M. G. Kibria; M. S. Parvez; P. Saha; S. Talapatra	2023	Evaluating the ergonomic deficiencies in computer workstations and investigating their correlation with reported musculoskeletal disorders and visual symptoms among computer users in Bangladeshi university	Heliyon	10.1016/j.heliyon.2023.e22179	Exclusion reason: Irrelevant;
1448	L. Li; J. Lin; Y. Ouyang; X. Luo	2022	Evaluating the impact of big data analytics usage on the decision-making quality of organizations	Technological Forecasting and Social Change	https://doi.org/10.1016/j.techfore.2021.121355	Exclusion reason: Irrelevant;
1449	T. Zhao; J. Zhao; P. Liu; X. Lei	2015	Evaluating the marginal utility principle for long-term hydropower scheduling	Energy Conversion and Management	10.1016/j.enconman.2015.09.032	Exclusion reason: Irrelevant;
1450	K. Cao; K. Verspoor; S. Sahebjada; P. N. Baird	2020	Evaluating the performance of various machine learning algorithms to detect subclinical keratoconus	Translational Vision Science and Technology	10.1167/TVST.9.2.24	Exclusion reason: Irrelevant;
1451	M. Franco; J. M. Vivo	2021	Evaluating the performances of biomarkers over a restricted domain of high sensitivity	Mathematics	10.3390/math9212826	Exclusion reason: Irrelevant;
1452	R. T. Geressu; C. Siderius; S. Rao Kolusu; J. Kashaigili; M. C. Todd; D. Conway; J. J. Harou	2022	Evaluating the sensitivity of robust water resource interventions to climate change scenarios	Climate Risk Management	10.1016/j.crm.2022.100442	Exclusion reason: Irrelevant;
1453	J. Menzel-Severing; C. Petsch; T. Tourtas; N. Polisetti; J. Klenke; K. Skerl; C. Wüllner; C. Donitzky; F. E. Kruse; J. Kremers; C. M. Hammer	2015	Evaluation of a 345 nm femtosecond laser for corneal surgery with respect to intraocular radiation hazard	PLoS One	10.1371/journal.pone.0137638	Exclusion reason: Irrelevant;
1454	M. V. Boland; H. A. Quigley	2011	Evaluation of a combined index of optic nerve structure and function for glaucoma diagnosis	BMC Ophthalmology	10.1186/1471-2415-11-6	Exclusion reason: Irrelevant;
1455	T. Arad; M. Baumeister; J. Bühren; T. Kohnen	2017	Evaluation of a device for standardized measurements of reading performance in a prepresbyopic population	European Journal of Ophthalmology	10.5301/ejo.5000966	Exclusion reason: Irrelevant;
1456	S. Biswas; C. Lin; C. K. S. Leung	2016	Evaluation of a myopic normative database for analysis of retinal nerve fiber layer thickness	JAMA ophthalmology		Exclusion reason: Irrelevant;
1457	J. Yu; X. Lin; X. Huang; Z. Xu; R. Ning; K. Li; G. Savini; D. Schiano-Lomoriello; X. Zhou; J. Huang	2024	Evaluation of a new dynamic real-time visualization 25 kHz swept-source optical coherence tomography based biometer	Eye and Vision	10.1186/s40662-024-00377-2	Exclusion reason: Irrelevant;
1458	H. Kobashi; K. Tsubota; S. Aoki; M. Kobayashi; B. Sumali; Y. Mitsukura	2024	Evaluation of a new portable corneal topography system for self-measurement using smartphones: a pilot study	Graefe's Archive for Clinical and Experimental Ophthalmology	10.1007/s00417-024-06426-9	Exclusion reason: Irrelevant;
1459	M. B. Muijzer; J. L. J. Claessens; F. Cassano; D. A. Godefrooij; Y. F. D. M. Prevoo; R. P. L. Wisse	2021	The evaluation of a web-based tool for measuring the uncorrected visual acuity and refractive error in keratoconus eyes: A method comparison study	PLoS One	10.1371/journal.pone.0256087	Exclusion reason: Irrelevant;
1460	A. M. Salaheldin; M. Abdel Wahed; M. Talaat; N. Saleh	2024	An evaluation of AI-based methods for papilledema detection in retinal fundus images	Biomedical Signal Processing and Control	https://doi.org/10.1016/j.bspc.2024.106120	Exclusion reason: Irrelevant;
1461	L. Zhang; J. Li; L. Zhou	2023	EVALUATION OF AMETROPIA RISK FACTORS IN PRESCHOOL CHILDREN AND THEIR IMPLICATIONS FOR COMPREHENSIVE EYE HEALTH AND MENTAL WELLNESS MANAGEMENT	Revista Internacional de Medicina y Ciencias de la Actividad Fisica y del Deporte	10.15366/rimcafd2023.91.024	Exclusion reason: Irrelevant;
1462	X. Dong; S. Du; W. Zheng; C. Cai; H. Liu; J. Zou	2022	Evaluation of an artificial intelligence system for the detection of diabetic retinopathy in Chinese community healthcare centers		10.3389/fmed.2022.883462	Exclusion reason: Irrelevant;
1463	J. Burke; D. Pugh; T. Farrah; C. Hamid; E. Godden; T. J. Macgillivray; N. Dhaun; J. Kenneth Baillie; S. King; I. J. C. Maccormick	2023	Evaluation of an Automated Choroid Segmentation Algorithm in a Longitudinal Kidney Donor and Recipient Cohort	Translational Vision Science and Technology	10.1167/tvst.12.11.19	Exclusion reason: Irrelevant;
1464	C. E. Pang; M. Vanathi; D. T. H. Tan; J. S. Mehta	2011	Evaluation of corneal epithelial healing under contact lens with spectral-domain anterior segment optical coherence tomography (SDOCT)	Open Ophthalmology Journal	10.2174/1874364101105010051	Exclusion reason: Irrelevant;
1465	E. Bulut; O. Dayi; Y. Celik; H. Bulut; E. Başar	2024	Evaluation of cycloplegic and noncycloplegic performance of spot vision screener in detection of amblyopia risk factors using 2021 AAPOS guidelines	Photodiagnosis and Photodynamic Therapy	https://doi.org/10.1016/j.pdpdt.2024.104073	Exclusion reason: Irrelevant;
1466	S. R. Gandhi; J. Satani; K. Bhuva; P. Patadiya	2021	Evaluation of deep learning networks for keratoconus detection using corneal topographic images	Computer Vision and Image …	10.1007/978-981-16-1092-9_31	Exclusion reason: Irrelevant;
1467	J. Luo; G. Yan; L. Zhao; X. Zhong; X. Su	2024	Evaluation of Design Parameters for Daylighting Performance in Secondary School Classrooms Based on Field Measurements and Physical Simulations: A Case Study of Secondary School Classrooms in Guangzhou	Buildings	10.3390/buildings14030637	Exclusion reason: Irrelevant;
1468	X. B. Zheng; B. W. K. Ling; Z. T. Zeng	2022	Evaluation of effectiveness of eye massage therapy via classification of periocular images	Multimedia Tools and Applications	10.1007/s11042-021-11789-w	Exclusion reason: Irrelevant;
1469	S. Kaushal; S. Jain; S. D. Sharma	2018	Evaluation of Empirical Wavelet Transforms for Glaucoma Detection Using Fundus Images			Exclusion reason: Irrelevant;
1470	M. O. Esangbedo; M. Tang	2023	Evaluation of Enterprise Decarbonization Scheme Based on Grey-MEREC-MAIRCA Hybrid MCDM Method	Systems	10.3390/systems11080397	Exclusion reason: Irrelevant;
1471	C. J. Tian; J. Lv; X. F. Xu; E. Zhang	2021	Evaluation of Feature Selection Methods for Mammographic Breast Cancer Diagnosis in a Unified Framework	BioMed Research International	10.1155/2021/6079163	Exclusion reason: Irrelevant;
1472	D. M. Sampson; D. Alonso-Caneiro; A. L. Chew; J. La	2021	Evaluation of focus and deep learning methods for automated image grading and factors influencing image quality in adaptive optics ophthalmoscopy			Exclusion reason: Irrelevant;
1473	A. Elsheikh; D. Wang; A. Kotecha; M. Brown; D. Garway-Heath	2006	Evaluation of goldmann applanation tonometry using a nonlinear finite element ocular model	Annals of Biomedical Engineering	10.1007/s10439-006-9191-8	Exclusion reason: Irrelevant;
1474	T. Nakamura; T. Nishida; N. Isogai; T. Kojima; Y. Sugiyama; Y. Yoshida	2023	Evaluation of implantable collamer lens sizing developed by reviewing the horizontal compression-vault coefficient	Journal of Cataract and Refractive Surgery	10.1097/j.jcrs.0000000000001140	Exclusion reason: Irrelevant;
1475	L. T. Ly; J. P. McCulley; S. M. Verity; H. D. Cavanagh; R. W. Bowman; W. M. Petroll	2006	Evaluation of intrastromal lipid deposits after intacs implantation using in vivo confocal microscopy	Eye and Contact Lens	10.1097/01.icl.0000194530.68528.14	Exclusion reason: Irrelevant;
1476	J. Qian; W. Q. Xu; W. J. Wang; X. D. Sun; Y. Wu; X. Xu; X. Zhang	2009	Evaluation of intravitreal injection of Bevacizumab for treatment of choroidal neovascularization by optical coherence tomography	Journal of Shanghai Jiaotong University (Medical Science)		Exclusion reason: Irrelevant;
1477	L. Lim; R. H. Wei; W. K. Chan; D. T. Tan	2007	Evaluation of keratoconus in Asians: role of Orbscan II and Tomey TMS-2 corneal topography	Am J Ophthalmol	10.1016/j.ajo.2006.11.030	Exclusion reason: Irrelevant;
1478	L. Deng; T. Wang; Z. Zhai; W. Tao; J. Li; Y. Zhao; S. Luo; J. Xu	2024	Evaluation of large language models in breast cancer clinical scenarios: a comparative analysis based on ChatGPT-3.5, ChatGPT-4.0, and Claude2	International Journal of Surgery	10.1097/JS9.0000000000001066	Exclusion reason: Irrelevant;
1479	M. B. Rhudy	2022	Evaluation of light measurements for indoor and outdoor classification using neural networks	Science, Engineering and Health Studies	10.14456/sehs.2022.31	Exclusion reason: Irrelevant;
1480	M. B. Souza; F. W. Medeiros; D. B. Souza; R. Garcia; M. R. Alves	2010	Evaluation of machine learning classifiers in keratoconus detection from orbscan II examinations	Clinics	https://doi.org/10.1590/S1807-59322010001200002	Exclusion reason: Irrelevant;
1481	X. F. Lian; C. X. Wang; S. J. Yang; S. Y. Zhou	2023	Evaluation of Mooren's corneal ulcer by anterior segment optical coherence tomography	Photodiagnosis and Photodynamic Therapy	10.1016/j.pdpdt.2023.103806	Exclusion reason: Irrelevant;
1482	T. H. Wang; S. Y. Lin; Y. F. Shih; J. K. Huang; L. L. Lin; P. T. Hung	2000	Evaluation of optic disc changes in severe myopia	J Formos Med Assoc		Exclusion reason: Irrelevant;
1483	O. S. Albahri; A. H. Alamoodi; M. Deveci; A. S. Albahri; M. A. Mahmoud; T. Al-Quraishi; S. Moslem; I. Mohamad Sharaf	2023	Evaluation of organizational culture in companies for fostering a digital innovation using q-rung picture fuzzy based decision-making model	Advanced Engineering Informatics	10.1016/j.aei.2023.102191	Exclusion reason: Irrelevant;
1484	M. Garlı; S. A. Kurna; A. Alış; E. Akın Çakır; N. P. Yükselen; B. Açıkalın	2022	Evaluation of peripapillary and subfoveal choroidal vascularity index in patients with multiple sclerosis	Photodiagnosis and Photodynamic Therapy	10.1016/j.pdpdt.2022.102810	Exclusion reason: Irrelevant;
1485	R. F. Spaide; M. Akiba; K. Ohno-Matsui	2012	Evaluation of peripapillary intrachoroidal cavitation with swept source and enhanced depth imaging optical coherence tomography	Retina	10.1097/IAE.0b013e318242b9c0	Exclusion reason: Irrelevant;
1486	D. Chen; A. Leon; R. Li; R. Han	2023	Evaluation of reservoir operation schemes: from rule curve to many-objective optimisation	Proceedings of the Institution of Civil Engineers: Water Management	10.1680/jwama.21.00022a	Exclusion reason: Irrelevant;
1487	Y. Wang; Y. Zhang; G. Shi; S. Ai; G. Liu; X. Han; X. He	2023	Evaluation of Residual Corneal Stromal Bed Elasticity by Optical Coherence Elastography Based on Acoustic Radiation Force	Photonics	10.3390/photonics10030266	Exclusion reason: Irrelevant;
1488	E. J. Gorzelańczyk; P. Walecki; M. Błaszczyszyn; E. Laskowska; A. Kawala-Sterniuk	2021	Evaluation of Risk Behavior in Gambling Addicted and Opioid Addicted Individuals	Frontiers in Neuroscience	10.3389/fnins.2020.597524	Exclusion reason: Irrelevant;
1489	J. Grech; J. Matulewski	2023	Evaluation of several gaze control methods for a board game with no time pressure	Procedia Computer Science	https://doi.org/10.1016/j.procs.2023.10.237	Exclusion reason: Irrelevant;
1490	G. Kumar; A. T. James; G. Kumar; R. Rajput; S. Choudhary	2024	Evaluation of sustainability indicators of machine tools: a hybrid Fuzzy DEMATEL approach	Environment, Development and Sustainability	10.1007/s10668-023-03405-8	Exclusion reason: Irrelevant;
1491	J. T. Le; R. Qureshi; C. Twose; L. Rosman; G. Han; K. Fapohunda; I. J. Saldanha; R. W. Scherer; F. Lum; A. Al-Rajhi; D. C. Musch; B. S. Hawkins; K. Dickersin; T. Li	2019	Evaluation of Systematic Reviews of Interventions for Retina and Vitreous Conditions	JAMA ophthalmology	10.1001/jamaophthalmol.2019.4016	Exclusion reason: Irrelevant;
1492	A. Chau; K. Fung; M. Yap	2005	Evaluation of the accuracy of volume determination on the orbit and eyeball using MRI	Radiography	10.1016/j.radi.2004.10.004	Exclusion reason: Irrelevant;
1493	M. Nilsson; W. Miller; A. Cerviño; J. P. G. Bergmanson; R. L. Brautaset	2015	Evaluation of the anterior chamber angle in keratoconus and normal subjects	Contact Lens and Anterior Eye	10.1016/j.clae.2015.03.004	Exclusion reason: Irrelevant;
1494	F. B. Cresta; M. R. Alves	2007	Evaluation of the corneal epithelium kinetics using cell proliferation markers	Arquivos Brasileiros de Oftalmologia	10.1590/s0004-27492007000600013	Exclusion reason: Irrelevant;
1495	O. Cardin; W. Derigent; D. Trentesaux	2018	Evolution of holonic control architectures towards Industry 4.0: A short overview	IFAC-PapersOnLine	https://doi.org/10.1016/j.ifacol.2018.08.420	Exclusion reason: Irrelevant;
1496	C. K. Singh; D. V. Filho; S. Jolad; D. R. J. O’Neale	2020	Evolution of interdependent co-authorship and citation networks	Scientometrics	10.1007/s11192-020-03616-0	Exclusion reason: Irrelevant;
1497	M. A. Köseoğlu; J. Parnell	2020	The evolution of the intellectual structure of strategic management between 1980 and 2019	Journal of Strategy and Management	10.1108/JSMA-05-2020-0102	Exclusion reason: Irrelevant;
1498	J. D. Farmer; N. H. Packard	1986	Evolution, games, and learning: Models for adaptation in machines and nature. An introduction to the Proceedings of the CNLS Conference, Los Alamos, May 1985	Physica D: Nonlinear Phenomena	https://doi.org/10.1016/0167-2789(86)90227-7	Exclusion reason: Irrelevant;
1499	A. Ascó	2019	An Evolutionary Algorithm and operators for the Airport Baggage Sorting Station Problem	Soft Computing	10.1007/s00500-018-3561-7	Exclusion reason: Irrelevant;
1500	H. R. Maier; Z. Kapelan; J. Kasprzyk; J. Kollat; L. S. Matott; M. C. Cunha; G. C. Dandy; M. S. Gibbs; E. Keedwell; A. Marchi; A. Ostfeld; D. Savic; D. P. Solomatine; J. A. Vrugt; A. C. Zecchin; B. S. Minsker; E. J. Barbour; G. Kuczera; F. Pasha; A. Castelletti; M. Giuliani; P. M. Reed	2014	Evolutionary algorithms and other metaheuristics in water resources: Current status, research challenges and future directions	Environmental Modelling and Software	10.1016/j.envsoft.2014.09.013	Exclusion reason: Irrelevant;
1501	Z. Sun; W. Wang; W. Zhu; L. Ma; Y. Dong; J. Lu	2022	Evolutionary game analysis of coal enterprise resource integration under government regulation	Environmental Science and Pollution Research	10.1007/s11356-021-15503-z	Exclusion reason: Irrelevant;
1502	Y. Zheng; B. Zhou; C. Hao; R. Gao; M. Li	2024	Evolutionary game analysis on the cross-organizational cooperative R&D strategy of general purpose technologies under two-way collaboration	Technology in Society	https://doi.org/10.1016/j.techsoc.2024.102473	Exclusion reason: Irrelevant;
1503	I. Abu-Mahfouz; A. Banerjee; E. Rahman	2021	Evolutionary optimization of machining parameters based on surface roughness in end milling of hot rolled steel	Materials	10.3390/ma14195494	Exclusion reason: Irrelevant;
1504	J. J. Huang	2009	The evolutionary perspective of knowledge creation - A mathematical representation	Knowledge-Based Systems	10.1016/j.knosys.2009.05.008	Exclusion reason: Irrelevant;
1505	R. M. Nesse	2023	Evolutionary psychiatry: foundations, progress and challenges	World Psychiatry	10.1002/wps.21072	Exclusion reason: Irrelevant;
1506	S. K. Sharma; D. Muduli; R. Priyadarshini; R. R. Kumar; A. Kumar; J. Pradhan	2024	An evolutionary supply chain management service model based on deep learning features for automated glaucoma detection using fundus images	Engineering Applications of Artificial Intelligence	https://doi.org/10.1016/j.engappai.2023.107449	Exclusion reason: Irrelevant;
1507	B. Qian; B. Yang; Y. Liu; Q. Zhao; S. Chen; Q. Chen; Z. Zhao	2023	Evolved design for telecentric optical systems based on particle swarm optimization and semi-supervised learning	Optics Communications	https://doi.org/10.1016/j.optcom.2023.129769	Exclusion reason: Irrelevant;
1508	A. B. Katapadi; M. E. Celebi; S. C. Trotter; M. N. Gurcan	2018	Evolving strategies for the development and evaluation of a computerised melanoma image analysis system	Computer Methods in Biomechanics and Biomedical Engineering: Imaging and Visualization	10.1080/21681163.2016.1277785	Exclusion reason: Irrelevant;
1509	C. Kafarnik; L. A. Faraj; D. S. J. Ting; J. N. Goh; D. G. Said; H. S. Dua	2023	Ex vivo demonstration of canine corneal pre-Descemet’s anatomy using pneumodissection as for the big bubble technique for deep anterior lamellar keratoplasty	Scientific Reports	10.1038/s41598-022-24438-5	Exclusion reason: Irrelevant;
1510	W. L. L. Suen; J. Jiang; H. S. Wong; J. Qu; Y. Chau	2016	Examination of Effects of Low-Frequency Ultrasound on Scleral Permeability and Collagen Network	Ultrasound in Medicine and Biology	10.1016/j.ultrasmedbio.2016.07.013	Exclusion reason: Irrelevant;
1511	O. Yilmaz; F. Durmaz	2021	Examining the morphometric features of bulbus oculi in van cats by using computed tomography and magnetic resonance imaging	Ankara Universitesi Veteriner Fakultesi Dergisi	10.33988/auvfd.785014	Exclusion reason: Irrelevant;
1512	E. I. Belikova; D. V. Gatilov; I. G. Ovechkin; E. N. Eskina	2023	Excimer Laser Correction of Myopia in Patients with Visually Intense Work - Is It Necessary to Determine the Form of Accommodative Asthenopia?	Oftalmologiya	10.18008/1816-5095-2023-2-276-282	Exclusion reason: Irrelevant;
1513	B. Cochener; G. Savary-Le Floch; J. Colin	2001	Excimer surface photoablation (PRK) versus lasik for correction of low myopia	Journal Français d'Ophtalmologie		Exclusion reason: Irrelevant;
1514	K. Endes; S. Köchli; L. Zahner; H. Hanssen	2019	Exercise and arterial modulation in children: The Examin Youth study	Frontiers in Physiology	10.3389/fphys.2019.00043	Exclusion reason: Irrelevant;
1515	C. S. Elliott; D. M. Hayward	1998	The expanding definition of framing and its particular impact on economic experimentation	The Journal of Socio-Economics	https://doi.org/10.1016/S1053-5357(99)80086-9	Exclusion reason: Irrelevant;
1516	정원석	2021	Expanding the application range of neural network potential by uniform training and uncertainty estimation			Exclusion reason: Irrelevant;
1517	J. Čopíková; J. Paděrová; V. Románková; M. Havlovicová; M. Balaščáková; M. Zelinová; Š. Vejvalková; M. Simandlová; J. Štěpánková; V. Hořínová; E. Kantorová; G. Křečková; J. Pospíšilová; A. Boday; A. U. Meszarosová; M. Turnovec; P. Votýpka; P. Lišková; R. Kremlíková Pourová	2020	Expanding the phenotype spectrum associated with pathogenic variants in the COL2A1 and COL11A1 genes	Annals of Human Genetics	10.1111/ahg.12386	Exclusion reason: Irrelevant;
1518	S. He; S. Kučinskas	2024	EXPECTATION FORMATION WITH CORRELATED VARIABLES	Economic Journal	10.1093/ej/uead096	Exclusion reason: Irrelevant;
1519	A. K. Riau; K. P. Y. Boey; N. Z. M. Binte Yusoff; T. W. Goh; G. H. F. Yam; K. F. Tang; C. S. H. Phua; H. J. Chen; Y. F. Chiew; Y. C. Liu; J. S. Mehta	2022	Experiment-Based Validation of Corneal Lenticule Banking in a Health Authority-Licensed Facility	Tissue Engineering - Part A	10.1089/ten.tea.2021.0042	Exclusion reason: Irrelevant;
1520	A. Hoover; G. Jean-Baptiste; X. Jiang; P. J. Flynn; H. Bunke; D. B. Goldgof; K. Bowyer; D. W. Eggert; A. Fitzgibbon; R. B. Fisher	1996	An Experimental Comparison of Range Image Segmentation Algorithms	IEEE Transactions on Pattern Analysis and Machine Intelligence	10.1109/34.506791	Exclusion reason: Irrelevant;
1521	F. G. Gebhardt	1979	Experimental demonstration of the use of phase correction to reduce thermal blooming	Optica Acta	10.1080/713820036	Exclusion reason: Irrelevant;
1522	V. S. Vasilyev; A. I. Kapustin; R. V. Skidanov; V. V. Podlipnov; N. A. Ivliev; S. V. Ganchevskaya	2019	Experimental investigation of the stability of bessel beams in the atmosphere	Computer Optics	10.18287/2412-6179-2019-43-3-376-384	Exclusion reason: Irrelevant;
1523	K. A. Ericsson; A. C. Lehmann	1996	Expert and Exceptional Performance: Evidence of Maximal Adaptation to Task Constraints	Annual Review of Psychology	10.1146/annurev.psych.47.1.273	Exclusion reason: Irrelevant;
1524	B. G. Silverman	1991	Expert critics: operationalizing the judgement/decisionmaking literature as a theory of “bugs” and repair strategies	Knowledge Acquisition	https://doi.org/10.1016/1042-8143(91)90004-7	Exclusion reason: Irrelevant;
1525	B. Celik; S. Esfer; K. Cagiltay	2023	EXPERT HEURISTIC COLLABORATIVE APPROACH FOR USABILITY TESTING IN A MOOC PORTAL	New Design Ideas		Exclusion reason: Irrelevant;
1526	S. P. Simonovic	1990	An expert system for the selection of a suitable method for flow measurement in open channels	Journal of Hydrology	10.1016/0022-1694(90)90017-R	Exclusion reason: Irrelevant;
1527	T. Laia; P. S. Hasugian	2022	Expert System to Diagnose Eye Disease Due to Frequently Using Computer with Bayes Theorem Method	Journal of Intelligent Decision Support …		Exclusion reason: Irrelevant;
1528	C. Dubelaar; P. N. Finlay; D. Taylor	1991	Expert systems: The cold fusion of marketing?	Journal of Marketing Management	10.1080/0267257X.1991.9964165	Exclusion reason: Irrelevant;
1529	J. W. Griesser	1992	Experts among us	Business Horizons	https://doi.org/10.1016/0007-6813(92)90073-I	Exclusion reason: Irrelevant;
1530	S. F. Nimmy; O. K. Hussain; R. K. Chakrabortty; F. K. Hussain; M. Saberi	2022	Explainability in supply chain operational risk management: A systematic literature review	Knowledge-Based Systems	https://doi.org/10.1016/j.knosys.2021.107587	Exclusion reason: Irrelevant;
1531	M. S. Kamal; N. Dey; L. Chowdhury; S. I. Hasan; K. C. Santosh	2022	Explainable AI for Glaucoma Prediction Analysis to Understand Risk Factors in Treatment Planning	IEEE Transactions on Instrumentation and Measurement	10.1109/TIM.2022.3171613	Exclusion reason: Irrelevant;
1532	K. Dwivedi; A. Rajpal; S. Rajpal; M. Agarwal; V. Kumar; N. Kumar	2023	An explainable AI-driven biomarker discovery framework for Non-Small Cell Lung Cancer classification	Computers in Biology and Medicine	10.1016/j.compbiomed.2023.106544	Exclusion reason: Irrelevant;
1533	M. Camacho; M. Wilms; P. Mouches; H. Almgren; R. Souza; R. Camicioli; Z. Ismail; O. Monchi; N. D. Forkert	2023	Explainable classification of Parkinson's disease using deep learning trained on a large multi-center database of T1-weighted MRI datasets	NeuroImage: Clinical	10.1016/j.nicl.2023.103405	Exclusion reason: Irrelevant;
1534	M. M. Moussa; Y. Alzaabi; A. H. Khandoker	2022	Explainable Computer-Aided Detection of Obstructive Sleep Apnea and Depression	IEEE Access	10.1109/ACCESS.2022.3215632	Exclusion reason: Irrelevant;
1535	S. Oh; Y. Park; K. J. Cho; S. J. Kim	2021	Explainable machine learning model for glaucoma diagnosis and its interpretation			Exclusion reason: Irrelevant;
1536	H. Shi; D. Yang; K. Tang; C. Hu; L. Li; L. Zhang; T. Gong; Y. Cui	2022	Explainable machine learning model for predicting the occurrence of postoperative malnutrition in children with congenital heart disease	Clinical Nutrition	10.1016/j.clnu.2021.11.006	Exclusion reason: Irrelevant;
1537	X. Li; J. Lin; Z. Tian; Y. Lin	2023	An Explainable Student Fatigue Monitoring Module with Joint Facial Representation	Sensors	10.3390/s23073602	Exclusion reason: Irrelevant;
1538	Q. Tan; M. Ye; A. J. Ma; B. Yang; T. C. F. Yip; G. L. H. Wong; P. C. Yuen	2021	Explainable Uncertainty-Aware Convolutional Recurrent Neural Network for Irregular Medical Time Series	IEEE Transactions on Neural Networks and Learning Systems	10.1109/TNNLS.2020.3025813	Exclusion reason: Irrelevant;
1539	T. Yang; Y. Cui; R. Li	2023	Exploitation or Exploration? Managerial Myopia, Economic Policy Uncertainty and Ambidextrous Innovation Investment	Sustainability (Switzerland)	10.3390/su15097173	Exclusion reason: Irrelevant;
1540	D. F. Silva; V. M. A. Souza; D. P. W. Ellis; E. J. Keogh; G. E. A. P. A. Batista	2015	Exploring Low Cost Laser Sensors to Identify Flying Insect Species: Evaluation of Machine Learning and Signal Processing Methods	Journal of Intelligent and Robotic Systems: Theory and Applications	10.1007/s10846-014-0168-9	Exclusion reason: Irrelevant;
1541	H. Wei; K. Zhang; N. Chai; Y. Wang; Y. Li; J. Yang; M. T. Harrison; K. Liu; P. Wan; W. Zhang; G. Sun; Z. Li; F. Zhang	2024	Exploring low-carbon mulching strategies for maize and wheat on-farm: Spatial responses, factors and mitigation potential	Science of The Total Environment	10.1016/j.scitotenv.2023.167441	Exclusion reason: Irrelevant;
1542	M. Moshirfar; J. M. Santos; D. S. Cha; M. Herron; I. M. Stoakes; P. C. Hoopes	2023	Exploring Nomograms for Implantable Collamer Lens Size Selection in Myopia: A Literature-based Compilation	Clin Ophthalmol	10.2147/opth.S427815	Exclusion reason: Irrelevant;
1543	H. Lin; T. Lee; C. Lin; Y. Chiu	2022	Exploring quality inspection and grade judgment of distortion defects in the fabrication of spectacle lenses	Decision Science Letters		Exclusion reason: Irrelevant;
1544	S. Garg; R. K. Kaushal; N. Kumar; E. Boonchieng	2024	Exploring Research Challenges of Blockchain and Supporting Technology with Potential Solution in Healthcare	International Journal of Computing and Digital Systems	10.12785/ijcds/160138	Exclusion reason: Irrelevant;
1545	J. S. Kim; M. T. M. Wang; J. P. Craig	2019	Exploring the Asian ethnic predisposition to dry eye disease in a pediatric population	Ocular Surface	10.1016/j.jtos.2018.09.003	Exclusion reason: Irrelevant;
1546	S. Bhardwaj; G. A. Rana; A. Behl; S. J. Gallego de Caceres	2023	Exploring the boundaries of Neuromarketing through systematic investigation	Journal of Business Research	https://doi.org/10.1016/j.jbusres.2022.113371	Exclusion reason: Irrelevant;
1547	A. Galati; D. Vrontis; B. Giorlando; M. Giacomarra; M. Crescimanno	2021	Exploring the common blockchain adoption enablers: the case of three Italian wineries	International Journal of Wine Business Research	10.1108/IJWBR-10-2020-0050	Exclusion reason: Irrelevant;
1548	V. Yeniaras; I. Gölgeci; I. Kaya	2024	Exploring the dark side of managerial upselling emphasis: Exploratory and exploitative learning's moderating roles in salesperson emotional exhaustion and performance	Industrial Marketing Management	10.1016/j.indmarman.2024.01.004	Exclusion reason: Irrelevant;
1549	G. S; R. Venkata Siva Reddy; M. R. Ahmed	2024	Exploring the effectiveness of machine learning algorithms for early detection of Type-2 Diabetes Mellitus	Measurement: Sensors	10.1016/j.measen.2023.100983	Exclusion reason: Irrelevant;
1550	C. Xu; Y. Xu	2023	Exploring the effects of director network on open innovation: the moderating role of CEO short-sightedness	European Journal of Innovation Management	10.1108/EJIM-09-2022-0463	Exclusion reason: Irrelevant;
1551	F. Schweitzer; S. L. Malek; S. Sarin	2023	Exploring the future of market driving: A dialogue with marketing thought leaders	Industrial Marketing Management	https://doi.org/10.1016/j.indmarman.2023.06.010	Exclusion reason: Irrelevant;
1552	T. Comes; N. Wijngaards; B. Van de Walle	2015	Exploring the future: Runtime scenario selection for complex and time-bound decisions	Technological Forecasting and Social Change	10.1016/j.techfore.2014.03.009	Exclusion reason: Irrelevant;
1553	Q. Yang; S. Jin	2024	Exploring the Impact of Digital Transformation on Manufacturing Environment, Social Responsibility, and Corporate Governance Performance: The Moderating Role of Top Management Teams	Sustainability (Switzerland)	10.3390/su16114342	Exclusion reason: Irrelevant;
1554	F. Çelik; M. A. Koseoglu; J. D. Elhai	2023	Exploring the Intellectual Structure of “Fear of Missing Out” Scholarship: Current Status and Future Potential	International Journal of Human-Computer Interaction	10.1080/10447318.2022.2097783	Exclusion reason: Irrelevant;
1555	M. C. Nevins; K. Quoi; R. K. Hailstone; E. Lifshin	2019	Exploring the Parameter Space of Point Spread Function Determination for the Scanning Electron Microscope - Part I: Effect on the Point Spread Function	Microscopy and Microanalysis	10.1017/S1431927619014806	Exclusion reason: Irrelevant;
1556	V. C. Gu; B. Zhou; Q. Cao; J. Adams	2021	Exploring the relationship between supplier development, big data analytics capability, and firm performance	Annals of Operations Research	10.1007/s10479-021-03976-7	Exclusion reason: Irrelevant;
1557	D. Dai; W. Dong; Y. Wang; S. Liu; J. Zhang	2023	Exploring the relationship between urban residents' emotional changes and built environment before and during the COVID-19 pandemic from the perspective of resilience	Cities	10.1016/j.cities.2023.104510	Exclusion reason: Irrelevant;
1558	S. Zhong; J. Hou; J. Li; W. Gao	2022	Exploring the relationship of ESG score and firm value using fsQCA method: Cases of the Chinese manufacturing enterprises	Frontiers in Psychology	10.3389/fpsyg.2022.1019469	Exclusion reason: Irrelevant;
1559	X. Xie; Y. Qi	2024	Exploring the relationships between different dimensions of digital transformation and corporate greenization: evidence from listed companies in China	Frontiers in Environmental Science	10.3389/fenvs.2024.1340236	Exclusion reason: Irrelevant;
1560	K. Chi; B. Li; H. Huang; J. Sun; Y. Zheng; L. Zhao	2023	Exploring the Research Landscape of High Myopia: Trends, Contributors, and Key Areas of Focus	Medical Science Monitor	10.12659/MSM.941670	Exclusion reason: Irrelevant;
1561	A. M. Aman; H. Meddour; A. H. A. Majid; M. A. A. Auf	2016	Exploring the use of holographic telepresence in designing virtual learning environments: A Saudi experience	International Journal of Economic Perspectives		Exclusion reason: Irrelevant;
1562	D. Teichman; E. Zamir	2022	Exponential Growth Bias and the Law: Why Do We Save Too Little, Borrow Too Much, and Fail to React on Time to Deadly Pandemics and Climate Change?	Vanderbilt Law Review		Exclusion reason: Irrelevant;
1563	C. Brouder; G. Panati; M. Calandra; C. Mourougane; N. Marzari	2007	Exponential localization of Wannier functions in insulators	Physical Review Letters	10.1103/PhysRevLett.98.046402	Exclusion reason: Irrelevant;
1564	R. Ahmadi; R. B. Bratvold	2023	An exposition of least square Monte Carlo approach for real options valuation	Geoenergy Science and Engineering	https://doi.org/10.1016/j.petrol.2022.111230	Exclusion reason: Irrelevant;
1565	F. Caravaggio; E. Scifo; E. L. Sibille; S. E. Hernandez-Da Mota; P. Gerretsen; G. Remington; A. Graff-Guerrero	2018	Expression of dopamine D2 and D3 receptors in the human retina revealed by positron emission tomography and targeted mass spectrometry	Experimental Eye Research	10.1016/j.exer.2018.06.006	Exclusion reason: Irrelevant;
1566	S. Morishita; T. Sato; S. Oosuka; T. Horie; T. Kida; H. Oku; K. Nakamura; S. Takai; D. Jin; T. Ikeda	2021	Expression of lymphatic markers in the berger’s space and bursa premacularis	International Journal of Molecular Sciences	10.3390/ijms22042086	Exclusion reason: Irrelevant;
1567	Q. Lei; C. S. Pun	2023	An Extended McKean–Vlasov Dynamic Programming Approach to Robust Equilibrium Controls Under Ambiguous Covariance Matrix	Applied Mathematics and Optimization	10.1007/s00245-023-10069-3	Exclusion reason: Irrelevant;
1568	S. Htiouech; K. Chebil; M. Khemakhem; F. Abed; M. H. Alkiani	2023	An Extended Model for the UAVs-Assisted Multiperiodic Crowd Tracking Problem	Complexity	10.1155/2023/3001812	Exclusion reason: Irrelevant;
1569	A. Muntz; P. R. Turnbull; A. D. Kim; A. Gokul; D. Wong; T. S. W. Tsay; K. Zhao; S. Zhang; A. Kingsnorth; J. S. Wolffsohn; J. P. Craig	2022	Extended screen time and dry eye in youth	Contact Lens and Anterior Eye	10.1016/j.clae.2021.101541	Exclusion reason: Irrelevant;
1570	A. S. Backer; W. E. Moerner	2014	Extending single-molecule microscopy using optical fourier processing	Journal of Physical Chemistry B	10.1021/jp501778z	Exclusion reason: Irrelevant;
1571	C. Guilding; D. J. Kennedy; L. McManus	2001	Extending the Boundaries of Customer Accounting: Applications in the Hotel Industry	Journal of Hospitality and Tourism Research	10.1177/109634800102500205	Exclusion reason: Irrelevant;
1572	Y. Cheng; L. Zou; Z. Zhuang; J. Liu; B. Xu; W. Zhang	2019	An extensible approach for real-time bidding with model-free reinforcement learning	Neurocomputing	https://doi.org/10.1016/j.neucom.2019.06.009	Exclusion reason: Irrelevant;
1573	K. Guimarães	2019	Extension of Reward-Attention Circuit Model: Alcohol's Influence on Attentional Focus and Consequences on Autism Spectrum Disorder	Neurocomputing	10.1016/j.neucom.2018.10.034	Exclusion reason: Irrelevant;
1574	P. C. H. Poon; L. G. Commander; D. R. Selviah; M. G. Robinson	1999	Extension of the useful focal length range of microlenses by oil immersion	Journal of Optics A: Pure and Applied Optics	10.1088/1464-4258/1/2/004	Exclusion reason: Irrelevant;
1575	K. Mills; K. Ryczko; I. Luchak; A. Domurad; C. Beeler; I. Tamblyn	2019	Extensive deep neural networks for transferring small scale learning to large scale systems	Chemical Science	https://doi.org/10.1039/c8sc04578j	Exclusion reason: Irrelevant;
1576	X. Qian; S. Xian; S. Yifei; G. Wei; H. Liu; X. Xiaoming	2023	External validation of a deep learning detection system for glaucomatous optic neuropathy: a real-world multicentre study	Eye		Exclusion reason: Irrelevant;
1577	S. N. Ahmad; M. Laroche	2023	Extracting marketing information from product reviews: a comparative study of latent semantic analysis and probabilistic latent semantic analysis	Journal of Marketing Analytics	10.1057/s41270-023-00218-6	Exclusion reason: Irrelevant;
1578	S. Kret; P. Ruterana; A. Rosenauer; D. Gerthsen	2001	Extracting quantitative information from high resolution electron microscopy	Physica Status Solidi (B) Basic Research	10.1002/1521-3951(200109)227:1<247::AID-PSSB247>3.0.CO;2-F	Exclusion reason: Irrelevant;
1579	P.-J. Shih; H.-J. Shih; I. J. Wang; S.-W. Chang	2024	The extraction and application of antisymmetric characteristics of the cornea during air-puff perturbations	Computers in Biology and Medicine	https://doi.org/10.1016/j.compbiomed.2023.107804	Exclusion reason: Irrelevant;
1580	Y. Shi; P. Zhang; Z. Wang	2024	Extraction of Lilium davidii var. unicolor Planting Information Based on Deep Learning and Multi-Source Data	Sensors	10.3390/s24051543	Exclusion reason: Irrelevant;
1581	F. Yu; Z. Lü; Z. Sui; J. Li; Y. Gai	2023	Extraction of Rice Information Using Multi-temporal SAR Data Based on Feature Optimization	Nongye Jixie Xuebao/Transactions of the Chinese Society for Agricultural Machinery	10.6041/j.issn.1000-1298.2023.03.025	Exclusion reason: Irrelevant;
1582	H. Helal; J. Firoz; J. Bilbrey; M. M. Krell; T. Murray	2022	Extreme acceleration of graph neural network-based prediction models for quantum chemistry	arXiv preprint arXiv …		Exclusion reason: Irrelevant;
1583	S. Y. Oh; K. A. Park; B. H. Cho	2021	Eye disease diagnosis method and system using artificial intelligence	US Patent 11,197,608		Exclusion reason: Irrelevant;
1584	A. Kuwahara; K. Nishikawa; R. Hirakawa; H. Kawano; Y. Nakatoh	2022	Eye fatigue estimation using blink detection based on Eye Aspect Ratio Mapping(EARM)	Cognitive Robotics	10.1016/j.cogr.2022.01.003	Exclusion reason: Irrelevant;
1585	M. A. McDonald; S. J. Holdsworth; H. V. Danesh-Meyer	2022	Eye Movements in Mild Traumatic Brain Injury: Ocular Biomarkers	Journal of Eye Movement Research	10.16910/jemr.15.2.4	Exclusion reason: Irrelevant;
1586	L. Q. Thao; D. D. Cuong; V. M. Hung; L. T. Vinh; D. T. Nghia; D. H. Hai; N. N. Nhi	2023	Eye Strain Detection During Online Learning	Intelligent Automation and Soft Computing	10.32604/iasc.2023.031026	Exclusion reason: Irrelevant;
1587	M. Lamard; B. Cochener; B. Cochener		Eye-ball rebuilding using splines with a view to refractive surgery simulation			Exclusion reason: Irrelevant;
1588	L. Mikula; S. Mejía-Romero; R. Chaumillon; A. Patoine; E. Lugo; D. Bernardin; J. Faubert	2020	Eye-head coordination and dynamic visual scanning as indicators of visuo-cognitive demands in driving simulator	PLoS One	10.1371/journal.pone.0240201	Exclusion reason: Irrelevant;
1589	H. M. S. Thorud; M. Helland; A. Aarås; T. M. Kvikstad; L. G. Lindberg; G. Horgen	2012	Eye-related pain induced by visually demanding computer work	Optometry and vision science	10.1097/OPX.0b013e31824c1801	Exclusion reason: Irrelevant;
1590	S. Pourreza; M. Faezipour; M. Faezipour	2022	Eye-SCOR: A Supply Chain Operations Reference-Based Framework for Smart Eye Status Monitoring Using System Dynamics Modeling	Sustainability (Switzerland)	10.3390/su14148876	Exclusion reason: Irrelevant;
1591	G. W. Armstrong; A. C. Lorch	2020	A (eye): a review of current applications of artificial intelligence and machine learning in ophthalmology	International Ophthalmology Clinics		Exclusion reason: Irrelevant;
1592	A. Rafay; Z. Asghar; H. Manzoor; W. Hussain	2023	EyeCNN: exploring the potential of convolutional neural networks for identification of multiple eye diseases through retinal imagery	International Ophthalmology	10.1007/s10792-023-02764-5	Exclusion reason: Irrelevant;
1593	A. Toshima; T. Yoshida	2008	Eyeglass/contact lens power determining system, and its method	US Patent 7,374,285		Exclusion reason: Irrelevant;
1594	G. D. Novack	2023	Eyes on New Product Development	Journal of Ocular Pharmacology and Therapeutics	10.1089/jop.2023.29100.gdn	Exclusion reason: Irrelevant;
1595	T. Swedish; K. Roesch; I. H. Lee; K. Rastogi; S. Bernstein; R. Raskar	2015	EyeSelfie: Self directed eye alignment using reciprocal eye box imaging	ACM Transactions on Graphics	10.1145/2766970	Exclusion reason: Irrelevant;
1596	S. A. Kamran; K. F. Hossain; J. Ong; E. Waisberg; N. Zaman; S. A. Baker; A. G. Lee; A. Tavakkoli	2024	FA4SANS-GAN: A Novel Machine Learning Generative Adversarial Network to Further Understand Ophthalmic Changes in Spaceflight Associated Neuro-Ocular Syndrome (SANS)	Ophthalmology Science	https://doi.org/10.1016/j.xops.2024.100493	Exclusion reason: Irrelevant;
1597	X. Cheng; L. Yan; L. Liu; J. Cao; Y. J. Lin; Q. Hao	2020	Fabrication-error analysis of injection-molded aspheric elements using typical aberration terms in transmitted wavefront with Shack-Hartmann wavefront-sensing measurement	Optical Engineering	10.1117/1.OE.59.12.123102	Exclusion reason: Irrelevant;
1598	X. Jin; X. Tan	2017	Face alignment in-the-wild: A Survey	Computer Vision and Image Understanding	https://doi.org/10.1016/j.cviu.2017.08.008	Exclusion reason: Irrelevant;
1599	B. Paul; M. Appelbaum; S. Carapetian; J. Hesselink; R. Nass; D. Trauner; J. Stiles	2014	Face and location processing in children with early unilateral brain injury	Brain and Cognition	10.1016/j.bandc.2014.03.003	Exclusion reason: Irrelevant;
1600	J. Mei	2024	Face image processing, eye fatigue detection, statistical data collection and methods for myopia prevention	US Patent App. 18/045,466		Exclusion reason: Irrelevant;
1601	R. Dubey; D. J. Bryde; C. Blome; D. Roubaud; M. Giannakis	2021	Facilitating artificial intelligence powered supply chain analytics through alliance management during the pandemic crises in the B2B context	Industrial Marketing Management	10.1016/j.indmarman.2021.05.003	Exclusion reason: Irrelevant;
1602	Y. Shen; H. Sun; C. S. Heng; H. C. Chan	2020	Facilitating Complex Product Choices on E-commerce Sites: An Unconscious Thought and Circadian Preference Perspective	Decision Support Systems	10.1016/j.dss.2020.113365	Exclusion reason: Irrelevant;
1603	T. Felin; S. Kauffman; A. Mastrogiorgio; M. Mastrogiorgio	2016	Factor markets, actors, and affordances	Industrial and Corporate Change	10.1093/icc/dtv049	Exclusion reason: Irrelevant;
1604	Y. Zhou; Q. Y. Ge; E. T. Jia	2019	Factors affecting choroidal thickness	International eye science	10.3980/j.issn.1672-5123.2019.12.01	Exclusion reason: Irrelevant;
[truncated: 4,684 more rows]
