# Supplementary material for: Artificial intelligence applications in refractive error management: A systematic review and meta-analysis
Source: PLOS Digit Health. 2025 Sep 25;4(9):e0000904. doi: 10.1371/journal.pdig.0000904 (PMC12463214; doi:10.1371/journal.pdig.0000904)
Supplement: S11 File — (XLSX) [file pdig.0000904.s011.xlsx]

## Sheet: Sheet1
Author, Year	Study Country	Study Design	Total sample size		Type of Images/Data Used	AI Technique	Model used	Model Aim	Validation type	Reference standard	AI application	Performance metrics	Data Extractors	Date of Extraction	Eligible for Review
			Patients	Images/Data
Li et al. 2023	China	Retrospective	497	N/A	Corneal topography maps	ML	Bagging Tree Gaussian Process SVM Decision Tree	Estimating the original corneal curvature after ortho-k	Internal	N/A	Treatment	K1 Model 1 R = 0.812, RMSE = 0.855, MAE =0.671 K1 model 2 R = 0.812, RMSE = 0.858, MAE = 0.669 K2 Model 1 R=0.831, RMSE= 0.898, MAE=0.701 K2 Model 2 R=0.837, RMSE=0.888, MAE=0.683	Josephine Ampong Emmanuel Assan	2025-02-01	Yes
Varosanec et al. 2024	Croatia	Longitudinal	895	10170	Clinical data	DL	RNN: Extended gate time-aware long short-term memory	Predicting future spherical equivalent	Internal	N/A	Prediction	MAE= 0.10 ± 0.15 D	Josephine Ampong Emmanuel Assan	2025-02-01	Yes
Li et al. 2024a	China	Retrospective	227543	612530	Clinical data	ML	Multivariate linear regression Logistic regression	Predicting the progression of myopia and progression to high myopia	Internal External	N/A	Progression	R² = 0.964 MAE = 0.119D SEN = 98.96% SPE = 93.70% ACC= 94.31% AUC = 0.99	Josephine Ampong Emmanuel Assan	2025-02-01	Yes
Lu et al. 2021a	China	Retrospective	28913	32010	Fundus images	DL	CNN: ResNet-18 Faster R-CNN	Identifying non-pathologic myopia and pathologic myopia	Internal External	Ophthalmologists	Detection	SEN = 93.90% SPE = 98.10% ACC = 97.30% AUC = 0.995	Josephine Ampong Emmanuel Assan	2025-02-01	Yes
Jiang et al. 2023	China	Retrospective	1678	2767	Clinical data	ML	Support vector regression Random Forest XGBoost LASSO	Predicting postoperative refraction errors	Internal	N/A	Prediction	NT-ICL-SE prediction MAE= 0.339D, SD= 0.445D, MedAE = 0.268D, Interquartile of AE = 0.372D NT-ICL-sphere prediction MAE= 0.386D, SD= 0.489D, MedAE = 0.336D, Interquartile of AE = 0.312D	Josephine Ampong Emmanuel Assan	2025-02-01	Yes
Pathan et al. 2020	N/A	N/A	N/A	400	Fundus images	ML	Multilayer perceptron AdaBoost	Detecting pathological myopia and non-pathological myopia	Internal External	N/A	Detection	SEN = 92.50% SPE = 93.40% ACC = 93.0%	Josephine Ampong Emmanuel Assan	2025-02-02	Yes
Rauf et al. 2021	N/A	N/A	N/A	400	Fundus images	DL	CNN	Detecting pathological myopia	Internal External	N/A	Detection	ACC = 95.0% AUC = 0.9845	Josephine Ampong Emmanuel Assan	2025-02-02	Yes
Zhang et al. 2013	China	Cross-sectional	2258	N/A	Fundus images Clinical data Genotyping data	ML	SVM	Detecting pathological myopia	Internal	N/A	Detection	SEN = 77.0% SPE = 85.0% AUC = 0.888	Josephine Ampong Emmanuel Assan	2025-02-02	Yes
Peng et al. 2024	China	N/A	2492	N/A	Fundus images	DL	Attention-based Patch Residual Shrinkage network	Diagnosing paediatric high myopia	Internal	N/A	Diagnosis	SEN = 92.90% SPE = 96.10% ACC = 95.9% Precision = 0.964 F1 = 94.6%	Josephine Ampong Emmanuel Assan	2025-02-02	Yes
Yang et al. 2019	China	Retrospective	N/A	2350	Ocular appearance images	DL	DCNN: VGG-Face	Identifying the presence of myopia	Internal	3 Ophthalmologists	Detection	SEN = 81.13% SPE = 86.42% AUC = 0.9270	Josephine Ampong Emmanuel Assan	2025-02-02	Yes
Linde et al. 2023	New Zealand India	Retrospective	512	N/A	Pupillary red reflex images	DL	CNN: Inception-V3 EfficientNet	Estimating refractive error	Internal	N/A	Prediction	Grading classifier (IR) Sphere: ACC = 63% Cylinder: ACC = 70% Grading classifier (Colour) Sphere: ACC = 64% Cylinder: ACC = 57% Multiclass classifier (IR) Sphere: ACC = 70% Cylinder: ACC = 55% Multiclass classifier (Colour) Sphere: ACC = 64% Cylinder: ACC = 60%	Josephine Ampong Emmanuel Assan	2025-02-02	Yes
Xu et al. 2022	China	N/A	N/A	3103	Photorefraction images	DL	CNN+ RNN	Predicting refractive error	Internal	N/A	Prediction	SEN = 96.97% SPE = 97.2% ACC = 86.46% AUC = 0.9942	Josephine Ampong Emmanuel Assan	2025-02-02	Yes
Varadarajan et al. 2018	United Kingdom	N/A	64755	N/A	Fundus images	DL	ResNet	Predicting refractive error	Internal	N/A	Prediction	Dataset 1 MAE = 0.56 R² = 0.90 Dataset 2 MAE = 0.91 R² = 0.69	Josephine Ampong Emmanuel Assan	2025-02-03	Yes
Yoo et al. 2021	South Korea	Retrospective	468	936	OCT images	DL	ResNet50 InceptionV3 VGG16	Estimating uncorrected refractive error	Internal External	N/A	Prediction	SEN = 87.2% SPE = 61.7% ACC = 71.4% AUC = 0.813	Josephine Ampong Emmanuel Assan	2025-02-03	Yes
Park et al. 2022	Korea	Retrospective	367	36700	OCT images	DL	CNN: ResNet18 ResNext50 EfficientNetB0 EfficientNetB4	Distinguishing between pathological myopia group and normal group	Internal	N/A	Diagnosis	SEN = 93.0% SPE = 96.0% ACC = 95.0% AUC = 0.98	Josephine Ampong Emmanuel Assan	2025-02-03	Yes
Choi et al. 2021	Korea	Retrospective	436	1200	OCT images	DL	CNN: VGG 16 ResNet 50 Inception V3	Distinguishing high myopia from normal and other retinal diseases	Internal	Retinal specialists Residents ophthalmologists	Detection	AUC Vertical = 0.9859 Horizontal = 0.9873	Josephine Ampong Emmanuel Assan	2025-02-03	Yes
Foo et al. 2023	Singapore	Retrospective	965	7456	Fundus images Clinical data	DL	DNN: DenseNet-121 Random forest	Predicting the development of high myopia	Internal External	N/A	Prediction	SEN = 92.00% SPE = 94.00% ACC = 94.00% AUC = 0.99	Josephine Ampong Emmanuel Assan	2025-02-03	Yes
Chun et al. 2020	Korea	N/A	164	305	Photorefraction images	DL	CNN: ResNet-18	Predicting the range of refractive error	Internal	N/A	Prediction	ACC = 81.6%	Josephine Ampong Emmanuel Assan	2025-02-03	Yes
Zhang et al . 2024	China	Retrospective	369	1346	Corneal topography maps	DL	DNN: Segformer Architecture Network	Determining the Treatment Zone and Peripheral Steepened Zone following ortho-K	Internal	N/A	Treatment	ACC =99.03 % mIoU= 97.19 % mPA=98.98 %	Josephine Ampong Emmanuel Assan	2025-02-03	Yes
Jain et al. 2024	South Korea India	Cross-sectional	1331	2662	OCT images	DL	CNN: ResNet50	Predicting uncorrected refractive error	Internal	N/A	Prediction	ACC = 74.7% MAE = 1.58	Josephine Ampong Emmanuel Assan	2025-02-03	Yes
Yang et al. 2024	China	Retrospective	266	449	Clinical data	DL	DNN: Dense	Predicting lens prescription parameters in ortho-K	Internal	N/A	Treatment	For AC, TP and LD MSE = 0.08 D, 0.07 D and 0.01 mm R² = 0.97 D, 0.95 D and 0.91 mm	Josephine Ampong Emmanuel Assan	2025-02-03	Yes
Koo et al. 2024	Korea	Retrospective	297	547	Clinical data	ML	Decision tree CatBoost Extra Trees XGBoost Random forest Least Angle regression Ridge LASSO	Selecting ortho-K lens parameters	Internal	N/A	Treatment	1. Toric lens: ACC= 0.927, Precision = 0.931, Recall = 0.927, F1 = 0.929 2. RZD2: MAE = 3.775 µm, RMSE = 11.703 µm, R² = 0.791 6. LZA: MAE = 0.121°, RMSE = 0.346°, R² = 0.798 3. OAD: ACC= 0.864, Precision = 0.868, Recall = 0.864, F1 = 0.865 4. LensSag:MAE = 4.372 µm, RMSE = 6.008 µm, R² = 0.921 1. BC: MAE = 0.054 µm, RMSE = 0.083µm, R² = 0.948 5. RZD1: MAE = 3.031 µm, RMSE = 8.574 µm, R² = 0.708	Josephine Ampong Emmanuel Assan	2025-02-03	Yes
Lu et al. 2021b	China	Retrospective	13869	17330	Fundus images	DL	CNN: DenseNet201 ResNet50 VGG16 Xception	Detecting pathological myopia	Internal External	Ophthalmologists Retinal speacialists	Detection	SEN = 97.7% SPE = 97.2% ACC = 97.7% AUC = 0.993	Josephine Ampong Emmanuel Assan	2025-02-03	Yes
Peng et al. 2023	China	Prospective	2538	N/A	Clinical data	ML	Random Forest SVM Gradient Boosting Decision Tree CatBoost	Predicting the onset of myopia	Internal	N/A	Prediction	Precision = 0.953 Recall = 0.639 F1 score = 0.774 AUC = 0.951	Josephine Ampong Emmanuel Assan	2025-02-03	Yes
Ren et al. 2023	China	Retrospective	N/A	1156	Fundus images	DL	ResNet18 Faster R-CNN	Diagnosing pathological myopia	Internal	2 Ophthalmologists 2 Retinal Specialists	Diagnosis	SEN = 98.17% SPE = 93.06%	Josephine Ampong Emmanuel Assan	2025-02-03	Yes
Yoo et al. 2020	Korea	Retrospective	18480	N/A	Clinical data	ML	XGBoost SVM Random forest ANN	Selecting best laser refractive surgery option	Internal External	N/A	Treatment	ACC=82.1%	Josephine Ampong Emmanuel Assan	2025-02-04	Yes
Fan et al. 2022	China	Retrospective	1271	N/A	Clinical data	ML	Linear regression SVM Bagging decision trees Gaussian processes	Estimating alignment curve curvature in ortho-K lens fitting	Internal	N/A	Treatment	AC1K1 R²= 0.91, MAE = 0.263, RMSE= 0.373, MSE= 0.139 AC1K2 R²= 0.84, MAE= 0.396, RMSE= 0.532, MSE= 0.283 AC2K1 R²= 0.73, MAE= 0.507, RMSE= 0.680, MSE= 0.462	Josephine Ampong Emmanuel Assan	2025-02-04	Yes
Fang et al. 2023	China	Retrospective clinical trial	91	N/A	Clinical data	ML	LASSO regression	Predicting the treatment effect of ortho-k	Internal	N/A	Treatment	ACC=92.86% SEN = 86.67% SPE= 100%	Josephine Ampong Emmanuel Assan	2025-02-04	Yes
Xu et al. 2023	China	Retrospective	1302	N/A	Clinical data	ML	SVM Gaussian process regulator Decision tree Random forest	Predicting ortho-K lens parameters and axial length progression	Internal	N/A	Treatment	R=0.97 R²= 0.93 MAE = 0.185 MSE = 0.093	Josephine Ampong Emmanuel Assan	2025-02-04	Yes
Ying et al. 2024	China	Cross-sectional	3414	6827	Clinical data	ML	SVM Random forest XGBoost MLP-NN Linear regression LASSO regression	Predicting cycloplegic SER and myopia status	Internal External	N/A	Prediction	Cycloplegic RE R² = 0.994 MAE = 0.121 D Myopia status SEN = 95.7% SPE = 99.1% ACC = 0.98 AUC = 0.998	Josephine Ampong Emmanuel Assan	2025-02-04	Yes
Kim et al. 2021	South Korea	Retrospective	1839	N/A	Fundus images Clinical data	ML	SVM Decision Tree Random Forest K-nearest neighbors Naïve Bayes classifiers	Predicting pathological myopia	Internal	N/A	Prediction	SEN = 80.0% SPE = 93.58% ACC = 91.47 AUC = 0.8647	Josephine Ampong Emmanuel Assan	2025-02-04	Yes
Huang et al. 2023	China	Retrospective	37586	75172	Clinical data	DL	RNN: T-LSTM Standard LSTM Random Forest Linear Regression	Predicting myopia	Internal	N/A	Prediction	MAE = 0.103D	Josephine Ampong Emmanuel Assan	2025-02-04	Yes
Zhao et al. 2024a	China	N/A	N/A	7114	Fundus images	DL	CNN: ResNet-101	Classifying pathological myopia	Internal	N/A	Diagnosis	AUC = 98.96% ACC = 98.86% F1 = 98.84%	Josephine Ampong Emmanuel Assan	2025-02-04	Yes
Hemelings et al. 2021	N/A	N/A	N/A	1200	Fundus images	DL	ResNet-18 U-Net++	Detecting and classifying pathological myopia	Internal External	N/A	Detection	AUC = 0.9867	Josephine Ampong Emmanuel Assan	2025-02-04	Yes
Yang et al. 2020	China	N/A	3112	N/A	Clinical data	ML	SVM	Studying influence of related factors to predict myopia	Internal	N/A	Prediction	SEN = 94.0% SPE = 94.0% ACC = 93% AUC = 0.98 Precision = 95.0% F1 score = 94.0%	Josephine Ampong Emmanuel Assan	2025-02-04	Yes
Barraza-Bernal et al. 2023	China	Cross-sectional	12780	N/A	Clinical data	ML	Gaussian process regression Support vector regression Support vector machine	Predicting refractive error its development over time	Internal	N/A	Prediction Progression	R² = 0.57 RMSE= 1.33 D	Josephine Ampong Emmanuel Assan	2025-02-05	Yes
Yang et al. 2022	China	N/A	987	987	Fundus images	DL	ResNet-50 Inception-v3 Inception-ResNet-v2	Predicting refractive error in myopic patients	Internal External	N/A	Prediction	R² = 0.9562 RMSE= 1.72 D	Josephine Ampong Emmanuel Assan	2025-02-05	Yes
Yuan et al. 2023	China	N/A	N/A	14028	Clinical data	ML	BP neural network	Predicting cutting formula of SMILE	Internal	N/A	Treatment	MSE= 0.248 Gradient = 4.23	Josephine Ampong Emmanuel Assan	2025-02-05	Yes
Li et al. 2024b	China	Longitudinal	12766	12766	Clinical data	ML	XGBoost K Neighbors Decision tree Logistic regression Gaussian NB	Predict myopia progression and the risk of developing high myopia	Internal	N/A	Progression	AUC = 0.96	Josephine Ampong Emmanuel Assan	2025-02-05	Yes
Zhu et al. 2023	China	Retrospective	N/A	179	Clinical data	ML	Orthogonal matching pursuit Random forest Kernel ridge regression K-nearest neighbor regression Extra tree regression Multilayer perceptron	Predict the changes in SER and AL	Internal	N/A	prediction	Grade 6 R² = 0.8906 MAE = 0.4565 MSE = 0.5732 RMSE = 0.7571 RMSLE = 0.1854	Josephine Ampong Emmanuel Assan	2025-02-05	Yes
Tan et al. 2021	Singapore	Retrospective	112110	225671	Fundus images	DL	CNN: ResNet-101	Detecting high myopia	Internal External	5 retinal specialists 1 ophthalmologist	Detection	SEN = 91.3% SPE = 94.5% AUC = 0.978	Josephine Ampong Emmanuel Assan	2025-02-05	Yes
Ali and Raut. 2024	N/A	N/A	N/A	400	Fundus images	DL	CNN: Spatial attention network Squeeze- excitation network	Detecting pathological myopia	Internal External	N/A	Detection	ACC = 0.94 Precision = 0.92 Recall = 0.975 F1 score = 0.94 AUC = 0.94	Josephine Ampong Emmanuel Assan	2025-02-05	Yes
Zhao et al 2024 b	China	Longitudinal	88250	408255	Clinical data	ML	Random forest XGBoost	Predict SE and development of myopia and high myopia	Internal	N/A	Progression	R² = (0.613 -0.992) MAE = (0.078 - 1.673) MSE = (0.099 - 11.410) SEN = (0.853 -0.967) SPE = (0.53 - 0.986) ACC= (0.854 -0.971) AUC = (0.845 -0.953) SEN = (0.682-1.00) SPE = (0.804-0.994) ACC= (0.784-0.994) AUC = (0.765 - 0.997)	Josephine Ampong Emmanuel Assan	2025-02-05	Yes
Lin et al 2018	China	Longitudinal	129242	687063	Clinical data	ML	Random forest	Predict the onset of high myopia, at specific future time points	Internal External	N/A	Progression	AUC 3 years =0.903 to 0.958 5years = 0.886 to 0.889 8 years = 0.862 to 0.888 MAE 3 years = 0.253 to 0.395 5 years = 0.394 to 0.496 8 years = 0.503 to 0.799	Josephine Ampong Emmanuel Assan	2025-02-05	Yes
Tang et al 2021	China	N/A	2044	6328	Corneal topography maps	DL	DNN+CNN	Identify treatment zone boundary and treatment zone center	Internal	N/A	Treatment	Treatment zone boundary IoU = 0.90 ± 0.06 DSC of 0.94 ± 0.04 Treat zone center Deviation =6.32 ± 6.23 pixels	Josephine Ampong Emmanuel Assan	2025-02-05	Yes
