# Supplementary material for: Artificial intelligence applications in refractive error management: A systematic review and meta-analysis
Source: PLOS Digit Health. 2025 Sep 25;4(9):e0000904. doi: 10.1371/journal.pdig.0000904 (PMC12463214; doi:10.1371/journal.pdig.0000904)
Supplement: S12 File — (XLSX) [file pdig.0000904.s012.xlsx]

## Sheet: Meta_Diagnosis
Study	year	TP	FN	FP	TN	AI_technique	Input_modality
Lu et al. 2021a	2021	3948	257	469	24239	DL	Fundus images
Pathan et al. 2020	2020	173	14	14	199	ML	Fundus images
Zhang et al. 2013	2013	45	13	330	1870	ML	Fundus images +clinical data+ genotyping data
Peng et al. 2024	2024	713	55	67	1657	DL	Fundus images
Yang et al. 2019	2019	858	199	176	1117	DL	Ocular appearance images
Park et al. 2022	2022	120	9	10	228	DL	OCT images
Lu et al. 2021b	2021	175	5	33	1429	DL	Fundus images
Ren et al. 2023	2023	861	16	19	260	DL	Fundus images
Zhao et al. 2024a	2024	2250	25	25	11929	DL	Fundus images
Tan et al. 2021	2021	241	23	300	5146	DL	Fundus images
Ali and Raut. 2024	2024	193	5	16	180	DL	Fundus images

## Sheet: Meta_Predict
Study	year	TP	FN	FP	TN	AI_technique	Input_modality
Xu et al. 2022	2022	1648	51	122	4253	DL	Eccentric photorefraction images
Yoo et al. 2021	2021	82	12	59	95	DL	OCT images
Foo et al. 2023	2023	12	1	22	341	DL	Fundus images+clinical data
Chun et al. 2020	2020	249	54	56	1776	DL	Eccentric photorefraction images
Jain et al. 2024	2024	106	36	36	248	DL	OCT images
Peng et al. 2023	2023	166	94	8	1953	ML	Clinical data
Ying et al. 2024	2024	549	25	12	1352	ML	Clinical data
Kim et al. 2021	2021	32	8	14	204	ML	OCT images
